# Supplementary material for: Diversity dynamics of aerobic anoxygenic phototrophic bacteria in a freshwater lake
Source: Environ Microbiol Rep. 2022 Dec 12;15(1):60–71. doi: 10.1111/1758-2229.13131 (PMC10103773; doi:10.1111/1758-2229.13131)
Supplement: Supplementary file 3 — TABLE S2. The number of reads per ASV in each sample (ASV_Table) and taxonomy assignment of each ASV (Taxa_Table) for pufM gene amplicons. [file EMI4-15-60-s004.xlsx]

## Sheet: PufM_ASV_table
`The number of reads per ASV in each sample for pufM gene
	CGCCTTGTCGATTGTGTTTTTGTATGGCTCTGCACTGTTGTTTGCAATGCACGGTGCCACCATCTTGGCCGTCGGCCGTTATGGCGGCGAGCGAGAGATTGAACAAATTGTAGATCGCGGTACAGCGTCTGAGCGTGCTGCCTTG	TGCCTTGTCCATTGTGTTCCTGTATGGCTCTGCGTTATTGTTTGCAATGCACGGCGCCACCATCTTGGCAGTGGGCCGCTACGGCGGCGAACGTGAGATTGAACAAATTGTAGATCGCGGCACAGCCTCTGAGCGTGCTGCCTTG	TGCCTTATCCATTGTGTTCCTGTATGGCTCTGCGTTGTTGTTTGCAATGCACGGCGCCACCATCTTGGCAGTGGGCCGCTACGGCGGTGAACGTGAGATTGAACAAATTGTAGATCGCGGCACAGCCTCTGAGCGTGCTGCCTTG	TATGTTATCGATTGCCTTCCTCTATGGTTCGGCATTGTTATTTGCCATGCACGGTGCAACCATCCTCGCGGTTGGTCGCTACGGTGGTGAACGCGAGATTGAACAAATTGTGGATCGTGGAACTGCATCGGAGCGCGCTGGCTTA	TGCCCTGTCCATTGTGTTCCTGTATGGCTCTGCGTTGTTGTTTGCAATGCACGGCGCTACCATCTTGGCAGTGGGCCGCTACGGCGGTGAACGTGAGATTGAACAAATTGTAGATCGCGGCACAGCCTCTGAGCGTGCTGCCTTG	CGCCTTGTCGATTGTGTTTTTGTATGGCTCTGCACTGTTGTTTGCAATGCACGGCGCCACCATCTTGGCCGTCGGCCGTTATGGCGGCGAGCGAGAGATTGAACAAATTGTAGATCGCGGTACAGCGTCTGAGCGTGCTGCCTTG	TGCCTTGAGCATTGTGTTCTTGTATGGCTCGGTTCTGCTGTTTGCGATGCACGGTGCCACCATCTTGGCGGTGACCCGTTTTGGTGGTGAACGCGAGATCGAGCAAATTGTCGACCGCGGTACCGCGTCTGAGCGTGCTGCTTTG	TGCTCTTTCCATCGTCTTCTTGTATGGATCGGTGCTGTTATTTGCGATGCACGGAGCCACCATTTTGGCGGTCAGCCGTTACGGCGGCGAGCGCGAGATTGAACAAATTGTGGACCGTGGTACGGCTTCTGAGCGGGCTGGCTTG	CGCCCTGTCCATCGTCTTCTTGTACGGCTCAGTGCTGCTGTTTGCCATGCACGGGGCAACTATTTTGGCAGTCAGCCGCTACGGCGGGGAGCGCGAGATTGAGCAAATCGTCGATCGCGGCACAGCCTCTGAGCGCGCCGCACTG	TGCGCTGTCGATTGTGTTCTTGTATGGCTCTGTGCTGTTGTTTGCAATGCACGGCGCTACCATCTTGGCAGTGGGCCGCTACGGCGGCGAGCGTGAGATTGAACAAATCGTAGACCGCGGTACGGCTTCTGAACGTGCTGGCTTG	CGCTTTGTCGATTGTGTTTTTGTATGGCTCGGTGTTGCTGTTTGCCATGCACGGTGCGACCATCTTGGCCGTCACGCGTTACGGCGGCGAGCGCGAGATTGAGCAAATTGTGGACCGCGGCACTGCCTCCGAGCGCGCCGCATTG	CGCCTTGTCGATTGTGTTTTTGTATGGCTCTGCACTGTTGTTTGCAATGCACGGTGCCACCATCTTGGCCGTCGGCCGTTATGGCGGCGAGCGAGAGATTGAACAAATTGTAGATCGCGGTACAGCGTCTGAGCGTGCGGCCTTG	TGCCTTGTCCATTGTGTTCCTGTATGGCTCTGCATTGTTGTTTGCAATGCACGGCGCTACCATTTTGGCAGTGGGCCGCTACGGCGGTGAACGTGAGATTGAACAAATTGTAGATCGCGGCACAGCCTCTGAGCGTGCTGCCTTG	TGCCCTGTCGATTGTGTTCTTGTATGGCTCTGTGCTGTTGTTTGCCATGCACGGCGCGACCATCTTGGCCGTCGGACGTTACGGCGGTGAGCGTGAGATTGAACAAATCGTAGACCGCGGTACGGCTTCTGAGCGTGCTGGCTTG	CGCCCTGTCGATCGTCTTCCTTTACGGTTCTGTTCTTTTGTTTGCCATGCACGGCGCAACCATCCTGGCGGTGAGTCGCTATGGCGGCGAGCGTGAAATCGAGCAAATTGTTGACCGTGGCACGGCGTCCGAGCGTGCAGCCTTG	TGCGCTGTCGATTGTTTTCCTCTACGGATCGGCACTTTTGTTTGCCATGCACGGTGCCACGATTTTGGCTGTGGGTCGTTACGGTGGTGAGCGGGAGATTGAGCAAATTGTCGACCGCGGAACTGCCTCTGAGCGCGCTGCATTG	CGCCTTGTCCATCGTATTCCTCTACGGCTCAGTGCTCTTGTTTGCCATGCACGGTGCAACCATCCTGGCAGTCAGCCGTTACGGCGGTGAGCGCGAGATCGAGCAAATTGTTGACCGTGGCACGGCGTCCGAGCGTGCAGCCTTG	CATGATTTCGATCTTCTTCTTGTTGGGTTCAGTGTTGATTTTGGCAATCCACGGCGCCACAATTGTGGCCACTTCAAAGTGGGGTGCTGAACGCGAAATCGACGAGATGGTGATGGAAGGCTCCGGGACGCATCGGGCGCAATTG	CGCCTTGTCGATTGTGTTTTTGTATGGCTCTGCACTGTTATTTGCAATGCACGGTGCCACCATCTTGGCCGTCGGCCGTTATGGCGGCGAGCGAGAGATTGAACAAATTGTAGATCGCGGTACAGCGTCTGAGCGTGCGGCCTTG	CGCCTTGTCAATCGTATTCCTCTACGGCTCAGTGCTCTTGTTTGCCATGCACGGTGCAACCATCCTGGCAGTAAGCCGTTACGGCGGTGAGCGCGAGATCGAGCAAATTGTTGACCGTGGCACGGCGTCCGAGCGTGCAGCCTTG	TGCGCTGTCGATTGTGTTCTTGTATGGCTCTGTGCTGTTGTTTGCAATGCACGGCGCTACCATCTTGGCAGTGGGTCGCTACGGCGGCGAGCGTGAGATTGAACAAATCGTAGACCGCGGTACGGCTTCTGAGCGTGCTGGCTTG	CGCTTTGTCTATCGTCTTCCTCTACGGCTCTGTGCTCTTGTTTGCCATGCATGGCGCAACCATCTTGGCGGTGAGTCGCTATGGCGGCGAGCGTGAAATCGAGCAAATTGTTGACCGTGGCACGGCGTCCGAGCGTGCAGCCTTG	TGCCTTGTCCATTGTGTTCCTGTATGGCTCTGCGTTGTTGTTTGCAATGCACGGCGCCACCATCTTGGCAGTGGGCCGCTACGGCGGCGAACGTGAGATTGAACAAATTGTAGATCGCGGCACAGCCTCTGAGCGTGCTGCCTTG	CGCGCTGTCCATCGTCTTCTTGTACGGCTCGGTGCTCTTGTTTGCAATGCACGGTGCCACGATTTTGGCCGTGAGTCGCTACGGTGGCGAACGCGAGATCGAGCAGATTGTGGACCGCGGCACTGCCTCGGAGCGCGCCGCCTTG	TGCGCTATCGATTGCCTTCCTCTACGGCGCCACCTTGCTGTTTGCCATGCACGGCGCAACCATCTTGGCGGTCAGCCAGTTTGGCGGCGAGCGCGAAATTGAGCAAATCGTGGACCGTGGCACGGCCTCGGAGCGCGCAGCCCTT	TGCGTTGTCGATTGCATTCTTGTATGGATCAGCGCTCTTATTTGCGATGCACGGCGCAACGATTCTTGCTGTCGGTCGTTACGGTGGTGAGCGCGAGATTGAACAAATTATTGATCGCGGTACAGCGACTGAACGTGCAGCTTTG	CGCTTTGTCTATCGTCTTCCTCTACGGCTCTGTGCTCTTGTTTGCCATGCACGGCGCAACCATCTTGGCGGTGAGTCGCTATGGCGGCGAGCGTGAAATCGAGCAAATTGTTGACCGTGGCACGGCGTCCGAGCGTGCAGCCTTG	CGCGCTCTCGATCGCCTTCCTCTATGGATCGGCGCTCCTGTTCGCGATGCACGGCGCGACCGTTCTCGCCATCAGCCGTTACGGCGGCGAGCGCGAGATCGAACAGATCACTGATCGCGGCACGGCGTTCGAGCGTGGCGCTCTC	TATGTTATCGATTGTCTTCCTCTATGGTTCGGCACTCTTATTTGCTATGCACGGCGCTACCATCTTGGCAGTTGGGCGTTATGGTGGTGAGCGCGAGATCGAGCAGATTGTGGATCGTGGTACTGCATCAGAGCGCGCCGGCTTA	CGCCCTCTCGATCGTCTTCCTCTACGGCAGCGCGGTGCTCTTCGCCATGCATGCCGCGACGATCCTGGCGACGGCCCGCATGGGTGGTGAACGGGAGATCGAGCAGATCACCGATCGCGGCACGGCCGCGGAGCGCTCGATGCTC	CGCACTTTCCATCGTCTTCTTGTATGGATCGGTGCTGTTGTTTGCGATGCACGGAGCCACCATTTTGGCGGTCAGCCGTTACGGCGGTGAGCGCGAGATTGAACAAATTGTGGACCGTGGCACGGCTTCTGAGCGGGCTGGCTTG	CGCCTTGTCGATCGTCTTCCTCTACGGCTCGGTGCTGCTGTTTGCCATGCACGGCGCCACCATCCTGGCGGTGGGCCGCTACGGTGGCGAGCGCGAGATCGAGCAGATCGTCGACCGCGGCACGGCCTCGGAGCGGGCGGCCCTG	TGCCTTATCGATTGTGTTCTTGTATGGCTCTGTGTTGTTGTTTGCAATGCACGGCGCCACTATTCTGGCTGTAAGCCGTTACGGCGGTGAGCGTGAGATTGAACAAATTGTAGATCGCGGTACAGCTTCTGAGCGTGCTGCCTTG	CGCACTCTCCATCGTTTTCCTCTATGGATCGGTGCTGCTGTTCGCCATGCACGGCGCCACCATTTTGGCGGTCAGCCGTTACGGCGGCGAGCGTGAGATCGAGCAGATCGTCGATCGCGGTACCGCCTCCGAGCGCGCCGCACTG	CGCGCTGTCCATTGCATTCCTCTACGGCTCGGTGCTGCTGTTCGCGATGCACGGCGCGACGATCCTGGCGGTCAGCCGCTTTGGCGGTGAGCGCGAGATCGAACAAATCGCTGACCGTGGCACAGCCTCTGAGCGCGCCGCCTTG	TGCGCTTTCGATCGTATTCCTGTACGGCTCAACACTTCTGTTTGCCATGCACGGAGCCACGATCTTGGCAGTGGGCCGGTATGGCGGCGAGCGCGAGATCGAACAGATCACCGATCGCGGTACCGCATCTGAACGCGCTGCACTG	CGCGCTGTCCATCGTATTCCTCTACGGCTCGGTACTCTTGTTTGCGATGCACGGTGCCACGATTTTGGCGGTCAGTCGCTACGGTGGTGAGCGCGAGATTGAGCAGATTGTCGACCGCGGCACTGCCTCTGAACGCGCCGCCTTG	CGCGCTGTCCATCGTGTTCCTATACGGCTCGGTGCTCTTGTTTGCCATGCACGGCGCCACGATCTTGGCGGTCAGCCGCTACGGTGGAGAGCGCGAGATTGAGCAAATTGTGGACCGCGGAACTGCCTCGGAACGCGCCGCCCTC	CGCTTTGTCGATTGTGTTCTTGTATGGCTCGGTGCTGCTTTTTGCGATGCACGGCGCGACCATCTTGGCCGTGACGCGTTATGGTGGCGAGCGCGAGATTGAACAAATCGTTGACCGCGGCACTGCCTCTGAACGTGCCGGATTG	TGCTTTGTCCATTGTGTTTTTGTATGGCTCGGTCTTGTTGTTTGCCATGCACGGTGCCACCATCTTGGCCGTTGGTCGTTACGGCGGCGAGCGTGAGATTGAACAAATCGTAGACCGCGGCACGGCTTCTGAGCGTGCTGGCTTG	CATGTTATCGATTTTCTTTTTGTACGGTTCTGTATTGCTCTTTGCGATGCATGGCGCAACGATTTTAGCGGTCAGTCGGTATGGTGGTGAGCGCGAAATTGAGCAAATCGTTGATCGTGGTACGGCATCTGAACGAGCAGCTTTG	TATGTTATCGATTGCCTTCCTCTATGGTTCGGCATTGTTATTTGCCATGCATGGAGCAACCATCCTCGCGGTTGGCCGCTACGGTGGTGAGCGCGAGATTGAACAAATTGTGGATCGTGGAACTGCATCGGAGCGCGCTGGCTTA	CATGCTCTCGATCGTGTTCCTGTACGGCTCCACCGTGCTGTTCGCGATGCATGCCGGAACGATCCTCGCCGTGAGCCGCTATGGCGGTGATCGCGAGATAGACCAGATCGTGGACCGCGGCACGGCCTCCGAGCGTGCAGCGCTC	CGCACTTTCCATCGTCTTCTTGTATGGATCGGTGCTGTTATTTGCGATGCACGGAGCCACCATTTTGGCGGTCAGCCGTTACGGCGGTGAGCGCGAGATTGAACAAATTGTGGACCGTGGCACGGCTTCTGAGCGGGCTGGCTTG	TATGTTATCGATTGCCTTCCTCTATGGTTCGGCATTGTTATTTGCCATGCATGGCGCAACTATCCTCGCGGTTGGTCGCTACGGTGGTGAGCGCGAGATTGAACAAATTGTGGATCGTGGAACTGCATCGGAGCGCGCTGGCTTA	TGCGCTGTCGATTGTGTTCTTGTACGGCTCTGTGTTGTTGTTTGCCATGCACGGTGCCACCATCTTGGCCGTCGGACGTTATGGCGGTGAGCGTGAAATTGAACAAATTGTAGATCGCGGTACGGCTTCTGAGCGGGCTGCTTTG	TGCGCTGAGCATTGTGTTCCTGTACGGGTCAGCCCTGTTGTTTGCCATGCACGGGGCGACCATCTTGTCTGTCACCCGTCTGGGTGGCGACCGAGAGCTAGAGCAGATCGTCGACCGTGGCACTGCCTCGGAACGCGCCGCTTTG	TATGTTATCGATTGTCTTCCTCTATGGTTCGGCACTCTTATTTGCTATGCACGGCGCTACCATCTTGGCAGTTGGGCGTTATGGCGGTGAGCGTGAAATTGAGCAAATTGTGGATCGTGGAACTGCATCGGAGCGCGCCGGCTTA	CGCGCTTTCCATTGTCTTCCTGTACGGATCGGTGCTCTTGTTTGCAATGCACGGTGCCACGATTTTGGCGGTCAGCCGCTACGGTGGCGAACGCGAGATCGAGCAAATTGTGGACCGCGGTACTGCCTCGGAGCGCGCCGCCTTG
2016-05-15	5209	3471	2086	144	684	761	1459	394	2521	43	149	646	689	65	381	347	178	118	241	384	136	508	375	1	793	15	273	386	56	1	170	392	1	38	347	997	122	83	43	369	423	28	30	167	143	163	941	566	31
2016-06-01	9507	3862	1180	798	1311	2139	563	364	388	28	43	921	791	141	88	132	79	26	207	129	78	147	637	13	920	88	103	362	276	0	179	162	27	10	451	553	73	71	9	287	380	213	12	91	614	162	48	169	41
2016-06-01	7956	3051	2207	175	882	1200	818	337	2137	30	51	546	402	132	147	127	130	60	208	235	114	376	539	20	230	26	479	195	74	1	177	197	7	35	512	184	213	182	35	185	162	64	14	164	180	176	14	290	59
2016-06-15	5174	1218	353	1167	905	1127	227	390	67	16	16	366	348	121	11	59	12	12	84	13	30	82	366	12	92	92	35	133	561	1	116	10	143	0	228	88	50	80	3	183	196	340	2	18	609	48	30	50	25
2016-06-29	3903	562	127	379	492	421	101	237	19	13	12	178	150	132	3	18	3	10	63	3	20	47	341	18	139	86	13	351	37	4	34	0	396	0	85	40	37	99	0	55	79	221	10	6	155	15	10	12	28
2016-06-29	10777	1460	1918	664	2150	954	585	573	1021	88	43	739	364	957	345	109	388	27	221	351	180	287	891	99	213	157	494	899	81	0	378	759	684	131	607	104	263	306	95	178	86	288	423	280	260	169	6	93	97
2016-07-13	6676	2122	72	1829	1589	764	624	512	83	23	45	309	641	1205	22	63	8	25	165	15	47	260	755	81	172	1706	116	713	108	0	104	14	791	0	100	52	76	124	3	181	193	1153	196	65	233	103	45	304	197
2016-07-13	9965	1314	704	709	2020	819	577	462	944	75	40	392	334	1459	406	40	434	204	189	365	87	318	820	305	68	584	426	1149	70	24	258	722	784	187	614	80	542	707	127	147	81	431	1498	207	128	258	27	149	240
2016-07-28	4354	2470	36	3314	1523	511	486	497	3	187	167	303	1301	609	116	28	226	40	250	41	194	32	419	89	94	3621	28	307	470	9	70	12	566	1	99	99	1	11	1	264	166	750	10	30	309	75	89	417	131
2016-07-28	5652	852	311	731	1303	337	365	186	623	62	60	212	273	817	817	41	1120	183	155	761	71	114	303	182	11	631	217	293	65	37	166	451	205	31	294	15	499	602	170	104	34	207	276	106	57	182	77	196	238
2016-08-10	4286	2897	25	5621	1100	538	433	610	0	724	279	328	562	654	68	12	88	323	367	20	486	10	344	61	71	58	8	187	858	104	61	34	585	0	56	206	0	21	7	224	67	918	153	37	452	48	112	372	107
2016-08-10	5103	990	136	2202	929	253	391	277	256	221	106	169	176	698	1098	8	1500	384	146	697	150	43	132	344	19	90	159	297	314	86	62	695	281	23	163	105	275	300	171	77	33	273	491	83	225	136	155	170	319
2016-04-06	5487	1418	1322	43	381	874	297	862	249	162	279	380	362	52	366	947	126	1176	472	695	252	244	65	2223	283	3	214	17	7	0	597	63	21	472	36	1	209	649	181	146	277	3	2	510	14	248	28	31	509
2016-08-25	4043	2795	19	5691	896	544	524	704	3	2658	1252	375	398	535	65	18	90	168	448	20	1129	7	288	70	18	7	11	99	1685	394	58	13	325	1	25	10	1	14	12	187	71	129	78	58	418	95	54	228	77
2016-08-25	4936	818	104	1967	632	182	374	283	104	713	459	161	123	612	1485	14	1845	169	192	1038	294	33	134	66	8	14	107	68	525	213	73	368	129	6	156	10	200	115	291	58	26	40	278	63	159	136	41	101	207
2016-09-08	3940	1223	16	3207	486	523	224	775	5	4525	2735	420	280	771	62	26	55	90	291	8	1548	14	178	53	17	7	34	100	1276	424	92	0	309	0	16	4	2	14	31	230	194	29	99	91	253	105	60	76	79
2016-09-08	7430	265	116	676	385	111	443	199	71	756	656	99	66	782	2066	7	2093	156	123	1184	251	37	82	55	0	38	221	62	208	382	90	735	74	16	422	7	213	115	1445	26	26	17	606	90	79	264	23	29	323
2016-09-21	2873	978	14	1493	325	366	159	596	3	1437	2142	276	107	544	122	13	63	89	226	17	858	41	157	103	20	1	117	256	75	2743	101	11	204	1	27	6	1	18	58	170	119	12	333	112	141	82	86	50	142
2016-09-21	4328	453	41	537	244	174	180	229	10	713	851	147	65	512	644	3	513	83	107	191	395	19	77	52	7	12	124	139	26	2024	64	119	111	7	157	4	88	43	833	81	39	10	662	75	55	196	41	21	158
2016-04-06	7667	1778	1854	77	537	1258	362	1147	405	196	371	588	490	76	506	1365	183	2105	665	823	375	391	58	3340	350	2	319	18	7	0	661	114	10	589	49	6	253	917	276	169	423	10	3	590	33	301	53	35	679
2016-04-21	13385	6685	7895	88	642	2270	1313	1793	840	226	851	1235	1422	50	713	2990	308	2423	1779	794	418	1044	308	40	1202	11	416	88	19	2	1130	201	6	1853	173	273	840	409	269	384	519	18	7	749	49	643	462	183	305
2016-04-21	6345	2611	4119	33	308	909	442	807	437	78	249	529	558	27	384	1257	137	1352	738	378	184	630	112	18	402	3	284	82	7	3	581	183	1	1750	59	70	596	192	152	163	237	3	10	380	31	314	254	66	191
2016-05-04	6412	3975	3880	65	409	910	1636	671	1054	72	381	661	786	18	423	966	150	259	645	392	213	639	258	11	753	7	258	221	14	0	275	213	3	285	197	705	409	115	69	292	306	10	8	265	45	259	713	363	47
2016-05-04	5219	3226	3529	53	335	693	1246	527	1014	56	267	556	679	24	371	741	160	254	504	384	127	649	216	6	513	6	309	190	8	3	256	154	7	243	192	627	307	103	80	208	287	9	10	240	36	195	711	341	47
2016-05-15	8539	5766	3132	218	1110	1260	1905	568	2624	61	144	1198	1255	63	435	459	222	214	424	475	167	579	566	6	1425	42	308	404	80	0	215	602	5	50	508	1359	183	83	46	394	531	42	27	186	184	200	1014	622	39
[truncated: 419 more columns]

## Sheet: PufM_Taxa_Table
Taxonomic assignment of each ASV for pufM gene amplicons
	Kingdom	Phylum	Class	Order	Family	Genus
CGCCTTGTCGATTGTGTTTTTGTATGGCTCTGCACTGTTGTTTGCAATGCACGGTGCCACCATCTTGGCCGTCGGCCGTTATGGCGGCGAGCGAGAGATTGAACAAATTGTAGATCGCGGTACAGCGTCTGAGCGTGCTGCCTTG	d_Bacteria	p_Proteobacteria	c_Gammaproteobacteria	o_Burkholderiales	f_Burkholderiaceae	g_Limnohabitans
TGCCTTGTCCATTGTGTTCCTGTATGGCTCTGCGTTATTGTTTGCAATGCACGGCGCCACCATCTTGGCAGTGGGCCGCTACGGCGGCGAACGTGAGATTGAACAAATTGTAGATCGCGGCACAGCCTCTGAGCGTGCTGCCTTG	d_Bacteria	p_Proteobacteria	c_Gammaproteobacteria	o_Burkholderiales	f_Burkholderiaceae	unclassified
TGCCTTATCCATTGTGTTCCTGTATGGCTCTGCGTTGTTGTTTGCAATGCACGGCGCCACCATCTTGGCAGTGGGCCGCTACGGCGGTGAACGTGAGATTGAACAAATTGTAGATCGCGGCACAGCCTCTGAGCGTGCTGCCTTG	d_Bacteria	p_Proteobacteria	c_Gammaproteobacteria	o_Burkholderiales	f_Burkholderiaceae	unclassified
TATGTTATCGATTGCCTTCCTCTATGGTTCGGCATTGTTATTTGCCATGCACGGTGCAACCATCCTCGCGGTTGGTCGCTACGGTGGTGAACGCGAGATTGAACAAATTGTGGATCGTGGAACTGCATCGGAGCGCGCTGGCTTA	d_Bacteria	p_Proteobacteria	c_Gammaproteobacteria	o_Burkholderiales	f_Burkholderiaceae	g_Polynucleobacter
TGCCCTGTCCATTGTGTTCCTGTATGGCTCTGCGTTGTTGTTTGCAATGCACGGCGCTACCATCTTGGCAGTGGGCCGCTACGGCGGTGAACGTGAGATTGAACAAATTGTAGATCGCGGCACAGCCTCTGAGCGTGCTGCCTTG	d_Bacteria	p_Proteobacteria	unclassified	unclassified	unclassified	unclassified
CGCCTTGTCGATTGTGTTTTTGTATGGCTCTGCACTGTTGTTTGCAATGCACGGCGCCACCATCTTGGCCGTCGGCCGTTATGGCGGCGAGCGAGAGATTGAACAAATTGTAGATCGCGGTACAGCGTCTGAGCGTGCTGCCTTG	d_Bacteria	p_Proteobacteria	c_Gammaproteobacteria	o_Burkholderiales	f_Burkholderiaceae	g_Limnohabitans
TGCCTTGAGCATTGTGTTCTTGTATGGCTCGGTTCTGCTGTTTGCGATGCACGGTGCCACCATCTTGGCGGTGACCCGTTTTGGTGGTGAACGCGAGATCGAGCAAATTGTCGACCGCGGTACCGCGTCTGAGCGTGCTGCTTTG	d_Bacteria	p_Proteobacteria	c_Gammaproteobacteria	o_Burkholderiales	f_Burkholderiaceae	g_Limnohabitans
TGCTCTTTCCATCGTCTTCTTGTATGGATCGGTGCTGTTATTTGCGATGCACGGAGCCACCATTTTGGCGGTCAGCCGTTACGGCGGCGAGCGCGAGATTGAACAAATTGTGGACCGTGGTACGGCTTCTGAGCGGGCTGGCTTG	d_Bacteria	p_Proteobacteria	c_Gammaproteobacteria	o_Burkholderiales	f_Burkholderiaceae	g_Limnohabitans
CGCCCTGTCCATCGTCTTCTTGTACGGCTCAGTGCTGCTGTTTGCCATGCACGGGGCAACTATTTTGGCAGTCAGCCGCTACGGCGGGGAGCGCGAGATTGAGCAAATCGTCGATCGCGGCACAGCCTCTGAGCGCGCCGCACTG	d_Bacteria	p_Proteobacteria	c_Gammaproteobacteria	o_Burkholderiales	f_Burkholderiaceae	g_Rhodoferax
TGCGCTGTCGATTGTGTTCTTGTATGGCTCTGTGCTGTTGTTTGCAATGCACGGCGCTACCATCTTGGCAGTGGGCCGCTACGGCGGCGAGCGTGAGATTGAACAAATCGTAGACCGCGGTACGGCTTCTGAACGTGCTGGCTTG	d_Bacteria	p_Proteobacteria	unclassified	unclassified	unclassified	unclassified
CGCTTTGTCGATTGTGTTTTTGTATGGCTCGGTGTTGCTGTTTGCCATGCACGGTGCGACCATCTTGGCCGTCACGCGTTACGGCGGCGAGCGCGAGATTGAGCAAATTGTGGACCGCGGCACTGCCTCCGAGCGCGCCGCATTG	d_Bacteria	p_Proteobacteria	c_Gammaproteobacteria	o_Burkholderiales	f_Burkholderiaceae	g_Limnohabitans
CGCCTTGTCGATTGTGTTTTTGTATGGCTCTGCACTGTTGTTTGCAATGCACGGTGCCACCATCTTGGCCGTCGGCCGTTATGGCGGCGAGCGAGAGATTGAACAAATTGTAGATCGCGGTACAGCGTCTGAGCGTGCGGCCTTG	d_Bacteria	p_Proteobacteria	c_Gammaproteobacteria	o_Burkholderiales	f_Burkholderiaceae	g_Limnohabitans
TGCCTTGTCCATTGTGTTCCTGTATGGCTCTGCATTGTTGTTTGCAATGCACGGCGCTACCATTTTGGCAGTGGGCCGCTACGGCGGTGAACGTGAGATTGAACAAATTGTAGATCGCGGCACAGCCTCTGAGCGTGCTGCCTTG	d_Bacteria	p_Proteobacteria	c_Gammaproteobacteria	o_Burkholderiales	f_Burkholderiaceae	unclassified
TGCCCTGTCGATTGTGTTCTTGTATGGCTCTGTGCTGTTGTTTGCCATGCACGGCGCGACCATCTTGGCCGTCGGACGTTACGGCGGTGAGCGTGAGATTGAACAAATCGTAGACCGCGGTACGGCTTCTGAGCGTGCTGGCTTG	d_Bacteria	p_Proteobacteria	c_Gammaproteobacteria	o_Burkholderiales	f_Burkholderiaceae	g_Limnohabitans
CGCCCTGTCGATCGTCTTCCTTTACGGTTCTGTTCTTTTGTTTGCCATGCACGGCGCAACCATCCTGGCGGTGAGTCGCTATGGCGGCGAGCGTGAAATCGAGCAAATTGTTGACCGTGGCACGGCGTCCGAGCGTGCAGCCTTG	d_Bacteria	p_Proteobacteria	unclassified	unclassified	unclassified	unclassified
TGCGCTGTCGATTGTTTTCCTCTACGGATCGGCACTTTTGTTTGCCATGCACGGTGCCACGATTTTGGCTGTGGGTCGTTACGGTGGTGAGCGGGAGATTGAGCAAATTGTCGACCGCGGAACTGCCTCTGAGCGCGCTGCATTG	d_Bacteria	p_Proteobacteria	c_Gammaproteobacteria	o_Burkholderiales	f_Burkholderiaceae	g_Rhodoferax
CGCCTTGTCCATCGTATTCCTCTACGGCTCAGTGCTCTTGTTTGCCATGCACGGTGCAACCATCCTGGCAGTCAGCCGTTACGGCGGTGAGCGCGAGATCGAGCAAATTGTTGACCGTGGCACGGCGTCCGAGCGTGCAGCCTTG	d_Bacteria	p_Proteobacteria	c_Gammaproteobacteria	o_Burkholderiales	f_Burkholderiaceae	unclassified
CATGATTTCGATCTTCTTCTTGTTGGGTTCAGTGTTGATTTTGGCAATCCACGGCGCCACAATTGTGGCCACTTCAAAGTGGGGTGCTGAACGCGAAATCGACGAGATGGTGATGGAAGGCTCCGGGACGCATCGGGCGCAATTG	d_Bacteria	p_Chloroflexota	c_UnclassifiedChloroflexota	o_UnclassifiedChloroflexota	f_UnclassifiedChloroflexota	g_UnclassifiedChloroflexota
CGCCTTGTCGATTGTGTTTTTGTATGGCTCTGCACTGTTATTTGCAATGCACGGTGCCACCATCTTGGCCGTCGGCCGTTATGGCGGCGAGCGAGAGATTGAACAAATTGTAGATCGCGGTACAGCGTCTGAGCGTGCGGCCTTG	d_Bacteria	p_Proteobacteria	c_Gammaproteobacteria	o_Burkholderiales	f_Burkholderiaceae	unclassified
CGCCTTGTCAATCGTATTCCTCTACGGCTCAGTGCTCTTGTTTGCCATGCACGGTGCAACCATCCTGGCAGTAAGCCGTTACGGCGGTGAGCGCGAGATCGAGCAAATTGTTGACCGTGGCACGGCGTCCGAGCGTGCAGCCTTG	d_Bacteria	p_Proteobacteria	c_Gammaproteobacteria	o_Burkholderiales	f_Burkholderiaceae	unclassified
TGCGCTGTCGATTGTGTTCTTGTATGGCTCTGTGCTGTTGTTTGCAATGCACGGCGCTACCATCTTGGCAGTGGGTCGCTACGGCGGCGAGCGTGAGATTGAACAAATCGTAGACCGCGGTACGGCTTCTGAGCGTGCTGGCTTG	d_Bacteria	p_Proteobacteria	c_Gammaproteobacteria	o_Burkholderiales	f_Burkholderiaceae	g_Limnohabitans
CGCTTTGTCTATCGTCTTCCTCTACGGCTCTGTGCTCTTGTTTGCCATGCATGGCGCAACCATCTTGGCGGTGAGTCGCTATGGCGGCGAGCGTGAAATCGAGCAAATTGTTGACCGTGGCACGGCGTCCGAGCGTGCAGCCTTG	d_Bacteria	p_Proteobacteria	c_Gammaproteobacteria	o_Burkholderiales	f_Burkholderiaceae	g_Rhodoferax
TGCCTTGTCCATTGTGTTCCTGTATGGCTCTGCGTTGTTGTTTGCAATGCACGGCGCCACCATCTTGGCAGTGGGCCGCTACGGCGGCGAACGTGAGATTGAACAAATTGTAGATCGCGGCACAGCCTCTGAGCGTGCTGCCTTG	d_Bacteria	p_Proteobacteria	c_Gammaproteobacteria	o_Burkholderiales	f_Burkholderiaceae	g_Limnohabitans
CGCGCTGTCCATCGTCTTCTTGTACGGCTCGGTGCTCTTGTTTGCAATGCACGGTGCCACGATTTTGGCCGTGAGTCGCTACGGTGGCGAACGCGAGATCGAGCAGATTGTGGACCGCGGCACTGCCTCGGAGCGCGCCGCCTTG	d_Bacteria	p_Proteobacteria	c_Gammaproteobacteria	o_Burkholderiales	f_Burkholderiaceae	g_Rhodoferax
TGCGCTATCGATTGCCTTCCTCTACGGCGCCACCTTGCTGTTTGCCATGCACGGCGCAACCATCTTGGCGGTCAGCCAGTTTGGCGGCGAGCGCGAAATTGAGCAAATCGTGGACCGTGGCACGGCCTCGGAGCGCGCAGCCCTT	d_Bacteria	p_Proteobacteria	c_Gammaproteobacteria	o_Burkholderiales	f_Burkholderiaceae	g_unculturedBurkholderiaceae
TGCGTTGTCGATTGCATTCTTGTATGGATCAGCGCTCTTATTTGCGATGCACGGCGCAACGATTCTTGCTGTCGGTCGTTACGGTGGTGAGCGCGAGATTGAACAAATTATTGATCGCGGTACAGCGACTGAACGTGCAGCTTTG	d_Bacteria	p_Proteobacteria	c_Gammaproteobacteria	o_Burkholderiales	f_Burkholderiaceae	unclassified
CGCTTTGTCTATCGTCTTCCTCTACGGCTCTGTGCTCTTGTTTGCCATGCACGGCGCAACCATCTTGGCGGTGAGTCGCTATGGCGGCGAGCGTGAAATCGAGCAAATTGTTGACCGTGGCACGGCGTCCGAGCGTGCAGCCTTG	d_Bacteria	p_Proteobacteria	c_Gammaproteobacteria	o_Burkholderiales	f_Burkholderiaceae	g_Rhodoferax
CGCGCTCTCGATCGCCTTCCTCTATGGATCGGCGCTCCTGTTCGCGATGCACGGCGCGACCGTTCTCGCCATCAGCCGTTACGGCGGCGAGCGCGAGATCGAACAGATCACTGATCGCGGCACGGCGTTCGAGCGTGGCGCTCTC	d_Bacteria	p_Proteobacteria	c_Alphaproteobacteria	unclassified	unclassified	unclassified
TATGTTATCGATTGTCTTCCTCTATGGTTCGGCACTCTTATTTGCTATGCACGGCGCTACCATCTTGGCAGTTGGGCGTTATGGTGGTGAGCGCGAGATCGAGCAGATTGTGGATCGTGGTACTGCATCAGAGCGCGCCGGCTTA	d_Bacteria	p_Proteobacteria	unclassified	unclassified	unclassified	unclassified
CGCCCTCTCGATCGTCTTCCTCTACGGCAGCGCGGTGCTCTTCGCCATGCATGCCGCGACGATCCTGGCGACGGCCCGCATGGGTGGTGAACGGGAGATCGAGCAGATCACCGATCGCGGCACGGCCGCGGAGCGCTCGATGCTC	d_Bacteria	p_Gemmatimonadota	c_Gemmatimonadetes	o_Gemmatimonadales	f_Gemmatimonadaceae	unclassified
CGCACTTTCCATCGTCTTCTTGTATGGATCGGTGCTGTTGTTTGCGATGCACGGAGCCACCATTTTGGCGGTCAGCCGTTACGGCGGTGAGCGCGAGATTGAACAAATTGTGGACCGTGGCACGGCTTCTGAGCGGGCTGGCTTG	d_Bacteria	p_Proteobacteria	c_Gammaproteobacteria	o_Burkholderiales	f_Burkholderiaceae	g_Limnohabitans
CGCCTTGTCGATCGTCTTCCTCTACGGCTCGGTGCTGCTGTTTGCCATGCACGGCGCCACCATCCTGGCGGTGGGCCGCTACGGTGGCGAGCGCGAGATCGAGCAGATCGTCGACCGCGGCACGGCCTCGGAGCGGGCGGCCCTG	d_Bacteria	p_Proteobacteria	c_Gammaproteobacteria	unclassified	unclassified	unclassified
TGCCTTATCGATTGTGTTCTTGTATGGCTCTGTGTTGTTGTTTGCAATGCACGGCGCCACTATTCTGGCTGTAAGCCGTTACGGCGGTGAGCGTGAGATTGAACAAATTGTAGATCGCGGTACAGCTTCTGAGCGTGCTGCCTTG	d_Bacteria	p_Proteobacteria	c_Gammaproteobacteria	o_Burkholderiales	f_Burkholderiaceae	g_Limnohabitans
CGCACTCTCCATCGTTTTCCTCTATGGATCGGTGCTGCTGTTCGCCATGCACGGCGCCACCATTTTGGCGGTCAGCCGTTACGGCGGCGAGCGTGAGATCGAGCAGATCGTCGATCGCGGTACCGCCTCCGAGCGCGCCGCACTG	d_Bacteria	p_Proteobacteria	c_Gammaproteobacteria	o_Burkholderiales	f_unculturedBurkholderiaceae	g_unculturedBurkholderiaceae
CGCGCTGTCCATTGCATTCCTCTACGGCTCGGTGCTGCTGTTCGCGATGCACGGCGCGACGATCCTGGCGGTCAGCCGCTTTGGCGGTGAGCGCGAGATCGAACAAATCGCTGACCGTGGCACAGCCTCTGAGCGCGCCGCCTTG	d_Bacteria	p_Proteobacteria	c_Gammaproteobacteria	o_Burkholderiales	f_Burkholderiaceae	g_Rhodoferax
TGCGCTTTCGATCGTATTCCTGTACGGCTCAACACTTCTGTTTGCCATGCACGGAGCCACGATCTTGGCAGTGGGCCGGTATGGCGGCGAGCGCGAGATCGAACAGATCACCGATCGCGGTACCGCATCTGAACGCGCTGCACTG	d_Bacteria	p_Proteobacteria	c_Alphaproteobacteria	unclassified	unclassified	unclassified
CGCGCTGTCCATCGTATTCCTCTACGGCTCGGTACTCTTGTTTGCGATGCACGGTGCCACGATTTTGGCGGTCAGTCGCTACGGTGGTGAGCGCGAGATTGAGCAGATTGTCGACCGCGGCACTGCCTCTGAACGCGCCGCCTTG	d_Bacteria	p_Proteobacteria	c_Gammaproteobacteria	o_Burkholderiales	f_Burkholderiaceae	g_Rhodoferax
CGCGCTGTCCATCGTGTTCCTATACGGCTCGGTGCTCTTGTTTGCCATGCACGGCGCCACGATCTTGGCGGTCAGCCGCTACGGTGGAGAGCGCGAGATTGAGCAAATTGTGGACCGCGGAACTGCCTCGGAACGCGCCGCCCTC	d_Bacteria	p_Proteobacteria	c_Gammaproteobacteria	o_Burkholderiales	f_Burkholderiaceae	g_Rhodoferax
CGCTTTGTCGATTGTGTTCTTGTATGGCTCGGTGCTGCTTTTTGCGATGCACGGCGCGACCATCTTGGCCGTGACGCGTTATGGTGGCGAGCGCGAGATTGAACAAATCGTTGACCGCGGCACTGCCTCTGAACGTGCCGGATTG	d_Bacteria	p_Proteobacteria	c_Gammaproteobacteria	o_Burkholderiales	f_Burkholderiaceae	g_Limnohabitans
TGCTTTGTCCATTGTGTTTTTGTATGGCTCGGTCTTGTTGTTTGCCATGCACGGTGCCACCATCTTGGCCGTTGGTCGTTACGGCGGCGAGCGTGAGATTGAACAAATCGTAGACCGCGGCACGGCTTCTGAGCGTGCTGGCTTG	d_Bacteria	p_Proteobacteria	c_Gammaproteobacteria	o_Burkholderiales	f_Burkholderiaceae	g_Limnohabitans
CATGTTATCGATTTTCTTTTTGTACGGTTCTGTATTGCTCTTTGCGATGCATGGCGCAACGATTTTAGCGGTCAGTCGGTATGGTGGTGAGCGCGAAATTGAGCAAATCGTTGATCGTGGTACGGCATCTGAACGAGCAGCTTTG	d_Bacteria	p_Proteobacteria	c_Gammaproteobacteria	o_Burkholderiales	f_Burkholderiaceae	g_Polynucleobacter
TATGTTATCGATTGCCTTCCTCTATGGTTCGGCATTGTTATTTGCCATGCATGGAGCAACCATCCTCGCGGTTGGCCGCTACGGTGGTGAGCGCGAGATTGAACAAATTGTGGATCGTGGAACTGCATCGGAGCGCGCTGGCTTA	d_Bacteria	p_Proteobacteria	c_Gammaproteobacteria	o_Burkholderiales	f_Burkholderiaceae	g_Polynucleobacter
CATGCTCTCGATCGTGTTCCTGTACGGCTCCACCGTGCTGTTCGCGATGCATGCCGGAACGATCCTCGCCGTGAGCCGCTATGGCGGTGATCGCGAGATAGACCAGATCGTGGACCGCGGCACGGCCTCCGAGCGTGCAGCGCTC	d_Bacteria	p_Proteobacteria	c_Alphaproteobacteria	unclassified	unclassified	unclassified
CGCACTTTCCATCGTCTTCTTGTATGGATCGGTGCTGTTATTTGCGATGCACGGAGCCACCATTTTGGCGGTCAGCCGTTACGGCGGTGAGCGCGAGATTGAACAAATTGTGGACCGTGGCACGGCTTCTGAGCGGGCTGGCTTG	d_Bacteria	p_Proteobacteria	c_Gammaproteobacteria	o_Burkholderiales	f_Burkholderiaceae	g_Limnohabitans
TATGTTATCGATTGCCTTCCTCTATGGTTCGGCATTGTTATTTGCCATGCATGGCGCAACTATCCTCGCGGTTGGTCGCTACGGTGGTGAGCGCGAGATTGAACAAATTGTGGATCGTGGAACTGCATCGGAGCGCGCTGGCTTA	d_Bacteria	p_Proteobacteria	c_Gammaproteobacteria	o_Burkholderiales	f_Burkholderiaceae	g_Polynucleobacter
TGCGCTGTCGATTGTGTTCTTGTACGGCTCTGTGTTGTTGTTTGCCATGCACGGTGCCACCATCTTGGCCGTCGGACGTTATGGCGGTGAGCGTGAAATTGAACAAATTGTAGATCGCGGTACGGCTTCTGAGCGGGCTGCTTTG	d_Bacteria	p_Proteobacteria	c_Gammaproteobacteria	o_Burkholderiales	f_Burkholderiaceae	g_Limnohabitans
TGCGCTGAGCATTGTGTTCCTGTACGGGTCAGCCCTGTTGTTTGCCATGCACGGGGCGACCATCTTGTCTGTCACCCGTCTGGGTGGCGACCGAGAGCTAGAGCAGATCGTCGACCGTGGCACTGCCTCGGAACGCGCCGCTTTG	d_Bacteria	p_Proteobacteria	c_Alphaproteobacteria	o_Rhodobacterales	f_Rhodobacteraceae	unclassified
TATGTTATCGATTGTCTTCCTCTATGGTTCGGCACTCTTATTTGCTATGCACGGCGCTACCATCTTGGCAGTTGGGCGTTATGGCGGTGAGCGTGAAATTGAGCAAATTGTGGATCGTGGAACTGCATCGGAGCGCGCCGGCTTA	d_Bacteria	p_Proteobacteria	c_Gammaproteobacteria	o_Burkholderiales	f_Burkholderiaceae	unclassified
CGCGCTTTCCATTGTCTTCCTGTACGGATCGGTGCTCTTGTTTGCAATGCACGGTGCCACGATTTTGGCGGTCAGCCGCTACGGTGGCGAACGCGAGATCGAGCAAATTGTGGACCGCGGTACTGCCTCGGAGCGCGCCGCCTTG	d_Bacteria	p_Proteobacteria	c_Gammaproteobacteria	o_Burkholderiales	f_Burkholderiaceae	g_Rhodoferax
TGCGCTGTCGATTGTGTTCTTGTATGGCTCTGTGCTTTTGTTTGCAATGCACGGCGCTACCATCTTGGCAGTGGGTCGCTACGGCGGCGAGCGTGAGATTGAACAAATCGTAGACCGCGGTACGGCTTCTGAGCGTGCTGGCTTG	d_Bacteria	p_Proteobacteria	c_Gammaproteobacteria	o_Burkholderiales	f_Burkholderiaceae	unclassified
CGCTTTGAGCATTGTGTTTTTGTACGGCTCGGTGTTGTTGTTCGCCATGCACGGTGCCACCATCTTGGCGGTCACCCGTTTTGGCGGAGAACGTGAAATTGAACAAATTGTCGACCGCGGTACCGCGTCGGAACGTGCAGCCCTG	d_Bacteria	p_Proteobacteria	c_Gammaproteobacteria	o_Burkholderiales	f_Burkholderiaceae	g_Limnohabitans
CGCCTTGTCGATTGTGTTTTTGTATGGCTCTGCACTGTTGTTTGCAATGCACGGTGCCACCATCTTGGCCGTCGGCCGTTATGGCGGCGAGCGTGAAATTGAACAAATCGTAGACCGCGGCACGGCTTCTGAGCGTGCTGCCTTG	d_Bacteria	p_Proteobacteria	c_Gammaproteobacteria	o_Burkholderiales	f_Burkholderiaceae	unclassified
TGCGCTGTCGATTGTGTTTTTGTATGGCTCTGTCTTGCTGTTTGCCATGCACGGCGCCACCATTTTGGCGGTAGGCCGTTACGGTGGTGAGCGTGAGATTGAGCAGATCATTGACCGCGGTACCGCATCGGAGCGCGCCGGCCTG	d_Bacteria	p_Proteobacteria	c_Gammaproteobacteria	o_Burkholderiales	f_Burkholderiaceae	g_Polaromonas
CATGCTCTCGATCGTCTTCCTTTACGGGTCGGCGCTGTTGTTTGCCATGCATGGCGCGACCATCCTTGCCGTCAGCCGATTGGGCGGCGAGCGTGAAATCGAACAGATTGTCGATCGTGGAACCGCCACCGAGCGCGCTGCCCTG	d_Bacteria	p_Proteobacteria	c_Alphaproteobacteria	unclassified	unclassified	unclassified
CATGCTGTCGATCGTCTTCCTGTACGGCTCGGCGCTGCTGTTCGCCATGCACGGGGCCACGATTCTGGCGGTGAGCCGTTTCGGTGGCGAGCGCGAAATTGAACAGATCACCGACCGCGGAACCGCTTCTGAGCGTGCGGGCCTG	d_Bacteria	p_Proteobacteria	c_Gammaproteobacteria	o_Burkholderiales	f_Burkholderiaceae	g_unculturedBurkholderiaceae
TGCGCTGAGCATCGTCTTCCTCTACGGATCGGTGCTGATCTTCGCCATGCATGGCGCGACCATCCTGGCAGTGGGCCGCTTCGGCGGCGAGCGTGAGGTGGAACACACCATCGACCGCGGCACCGCGGCCGAGCGTGCGGGCCTG	d_Bacteria	p_Proteobacteria	c_Alphaproteobacteria	o_Rhodospirillales	f_Acetobacteraceae	g_unculturedAcetobacteraceae
TGCCTTGTCCATTGTGTTCCTGTATGGCTCTGCGTTGTTGTTTGCAATGCACGGCGCTACCATTTTGGCAGTGGGCCGCTACGGCGGTGAACGTGAGATTGAACAAATTGTAGATCGGGGCACAGCCTCTGAGCGTGCTGCCTTG	d_Bacteria	p_Proteobacteria	c_Gammaproteobacteria	o_Burkholderiales	f_Burkholderiaceae	unclassified
TGCGCTGTCGATTGTGTTCTTGTACGGTTCTGTGTTGTTGTTTGCCATGCACGGTGCCACCATCTTGGCCGTCGGACGTTATGGCGGTGAGCGTGAGATTGAACAAATTGTAGATCGCGGTACGGCTTCTGAGCGGGCTGCTTTG	d_Bacteria	p_Proteobacteria	c_Gammaproteobacteria	o_Burkholderiales	f_Burkholderiaceae	g_Limnohabitans
TGCGCTGTCGATTGTTTTCCTTTACGGATCGGCACTTTTGTTTGCGATGCACGGTGCCACGATTTTGGCGGTGGGCCGTTACGGTGGTGAGCGGGAGATTGAGCAAATTGTCGACCGCGGAACTGCCTCTGAGCGCGCTGCATTG	d_Bacteria	p_Proteobacteria	c_Gammaproteobacteria	o_Burkholderiales	f_Burkholderiaceae	unclassified
CGCGCTGTCGATTGCATTCCTCTACGGCTCGGTGCTGCTGTTCGCGATGCACGGCGCGACGATCCTGGCGGTCAGCCGCTTTGGCGGTGAGCGCGAGATCGAACAAATCGCCGACCGTGGCACAGCCTCTGAGCGCGCCGCCTTG	d_Bacteria	p_Proteobacteria	c_Gammaproteobacteria	o_Burkholderiales	f_Burkholderiaceae	g_Rhodoferax
TGCCTTGAGCATTGTGTTTTTGTACGGCTCGGTGTTGTTGTTTGCAATGCACGGTGCCACCATCTTGGCGGTCACGCGTTTTGGTGGCGAGCGGGAGATTGAACAAATCGTCGACCGTGGCACCGCGTCTGAGCGTGCTGCTTTG	d_Bacteria	p_Proteobacteria	c_Gammaproteobacteria	o_Burkholderiales	f_Burkholderiaceae	g_Limnohabitans
TATGTTGTCGATCGCCTTCCTGTACGGCTCTGCGCTGTTGTTTGCGATGCATGCGGCCACCATTCTGGCGGTCGGCCGCTACGGTGGCGAGCGCGAGATCGAGCAGATTTATGACCGGGGCACGGCAAGCGAACGCGCAGCGCTC	d_Bacteria	p_Proteobacteria	unclassified	unclassified	unclassified	unclassified
CGCGCTGTCCATTGCATTCCTCTACGGCTCGGTGCTGCTGTTCGCGATGCACGGCGCGACGATTCTGGCGGTCAGCCGCTTCGGCGGTGAGCGCGAGATCGAACAAATCGCCGACCGTGGCACAGCCTCTGAGCGCGCCGCCTTG	d_Bacteria	p_Proteobacteria	c_Gammaproteobacteria	o_Burkholderiales	f_Burkholderiaceae	g_Rhodoferax
CGCTTTGTCGATTGTGTTCTTGTATGGCTCGGTGCTGCTTTTTGCGATGCACGGCGCGACCATCTTGGCCGTGACGCGTTATGGCGGCGAGCGCGAGATTGAACAAATCGTTGACCGCGGCACTGCCTCTGAACGTGCCGGATTG	d_Bacteria	p_Proteobacteria	c_Gammaproteobacteria	o_Burkholderiales	f_Burkholderiaceae	g_Limnohabitans
TGCCTTGTCGATTGTGTTCTTGTATGGCTCTGTGCTGTTGTTTGCCATGCACGGCGCTACCATCTTGGCCGTTGGACGTTACGGCGGCGAGCGCGAGATTGAACAAATCGTAGACCGCGGCACGGCTTCTGAGCGTGCTGGCTTG	d_Bacteria	p_Proteobacteria	c_Gammaproteobacteria	o_Burkholderiales	f_Burkholderiaceae	g_Limnohabitans
TGCGCTGTCGATTGCCTTCCTGTATGGCTCGGCACTGCTGTTCGCGATGCACGGTGCAACGATTCTTGCAGTGGGTCGTTACGGCGGCGAGCGCGAGATCGAACAAATCATCGATCGCGGTACAGCCACTGAGCGTGCTGCATTG	d_Bacteria	p_Proteobacteria	c_Gammaproteobacteria	o_Burkholderiales	f_Burkholderiaceae	g_unculturedBurkholderiaceae
TATGTTATCGATTGCCTTCCTCTATGGTTCGGCATTGTTATTTGCCATGCACGGCGCAACCATTCTCGCGGTTGGCCGCTACGGTGGTGAGCGCGAGATTGAACAAATTGTGGATCGTGGAACTGCATCTGAGCGCGCTGGCTTA	d_Bacteria	p_Proteobacteria	c_Gammaproteobacteria	o_Burkholderiales	f_Burkholderiaceae	g_Polynucleobacter
TGCCTTGTCGATTGTTTTCTTGTATGGCTCTGTGCTGTTGTTTGCCATGCACGGCGCCACCATCTTGGCCGTTGGGCGTTACGGTGGTGAGCGTGAGATTGAACAAATCGTAGACCGCGGTACGGCTTCTGAGCGTGCTGGCTTG	d_Bacteria	p_Proteobacteria	c_Gammaproteobacteria	o_Burkholderiales	f_Burkholderiaceae	g_Limnohabitans
CGCGCTCTCGATCGTGTTCCTGTACGGCAGCGCGGTGCTCTTCGCCATGCATGCCGCGACGATCCTCGCCGTGGCCCGGCTGGGTGGCGAGCGTGAAATCGAACAGATCACCGATCGTGGTACGGCCGCCGAGCGTTCCATGCTG	d_Bacteria	p_Gemmatimonadota	c_Gemmatimonadetes	o_Gemmatimonadales	f_Gemmatimonadaceae	g_unculturedGemmatimonadaceae
TGCCTTGTCGATTGTGTTTTTGTATGGCTCGGCCTTGTTGTTTGCGATGCATGGCGCCACCATTTTGGCGGTGGGCCGTTACGGCGGCGAACGTGAAATTGAGCAAATCGTCGACCGCGGTACGGCCTCAGAACGCGCCGGTTTG	d_Bacteria	p_Proteobacteria	c_Gammaproteobacteria	o_Burkholderiales	f_Burkholderiaceae	unclassified
TGCCTTGTCGATTGTGTTCTTGTATGGCTCTGTACTGTTGTTTGCAATGCACGGCGCCACCATTTTGGCCGTTGGACGTTACGGCGGCGAGCGTGAAATTGAACAAATCGTAGACCGCGGCACGGCTTCTGAGCGTGCTGGCTTG	d_Bacteria	p_Proteobacteria	c_Gammaproteobacteria	o_Burkholderiales	f_Burkholderiaceae	g_Limnohabitans
TATGTTATCGATTGCCTTCCTCTATGGTTCGGCATTGTTATTTGCCATGCACGGCGCAACCATTCTCGCGGTTGGTCGCTACGGTGGTGAACGCGAGATTGAACAAATTGTGGATCGTGGAACAGCATCGGAGCGCGCTGGCTTA	d_Bacteria	p_Proteobacteria	c_Gammaproteobacteria	o_Burkholderiales	f_Burkholderiaceae	g_Polynucleobacter
CATGATTTCGATCTTCTTCTTGTTGGGTTCAGTGTTGATTTTGGCAATCCACGGTGCCACAATTGTGGCCACTTCAAAGTGGGGTGCTGAACGCGAAATCGACGAGATGGTGATGGAAGGCTCCGGGACGCATCGGGCGCAATTG	d_Bacteria	p_Chloroflexota	c_UnclassifiedChloroflexota	o_UnclassifiedChloroflexota	f_UnclassifiedChloroflexota	g_UnclassifiedChloroflexota
CGCGCTGTCGATCGTCTTCCTGTACGGCTCGGTGCTGCTGTTCGCAATGCACGGCGCAACCATCCTCGCCGTCAGCCGCTTCGGTGGTGACCGCGAGATTGAGCAGATCATCGACCGCGGCACGGCCTCGGAGCGTGCTGCGCTC	d_Bacteria	p_Proteobacteria	c_Gammaproteobacteria	o_Burkholderiales	f_Burkholderiaceae	unclassified
CGCGCTGTCGATCGTCTTCCTCTATGGATCGGCGCTCCTGTTCGCGATGCACGGCGCCACTGTACTTGCCATCAGCCGGTACGGCGGCGAGCGCGAGATCGAGCAGATTACCGATCGCGGCACAGCGTTTGAGCGCGGCGCTCTC	d_Bacteria	p_Proteobacteria	c_Alphaproteobacteria	unclassified	unclassified	unclassified
CGCCTTGTCGATTGTGTTTTTGTATGGCTCTGCATTGTTATTTGCAATGCACGGTGCCACTATCTTGGCCGTCGGCCGTTATGGCGGCGAGCGAGAGATTGAACAAATTGTAGATCGCGGTACAGCGTCTGAGCGTGCGGCCTTG	d_Bacteria	p_Proteobacteria	c_Gammaproteobacteria	o_Burkholderiales	f_Burkholderiaceae	unclassified
CGCCTTGTCCATCGTCTTCCTCTACGGCTCAGTGCTTTTGTTTGCCATGCACGGTGCAACCATCTTGGCGGTGAGTCGCTATGGTGGCGAACGTGAAATCGAGCAAATTATTGACCGTGGCACAGCGTCCGAGCGTGCAGCCTTG	d_Bacteria	p_Proteobacteria	c_Gammaproteobacteria	o_Burkholderiales	f_Burkholderiaceae	unclassified
CGCCCTTTCGATCGCCTTCCTGTATGGCTCAGCCCTGCTGTTTGCCATGCACGGTGCCACCATCTTGGCGGTAGGTCGCTACGGCGGCGAGCGCGAGATCGAGCAAATCGTCGACCGCGGCACAGCCAGCGAGCGCGCTGCCCTC	d_Bacteria	p_Proteobacteria	c_Gammaproteobacteria	o_Burkholderiales	f_Burkholderiaceae	unclassified
CGCGCTGTCCATCGTATTCCTTTACGGCTCGGTACTCTTGTTTGCGATGCACGGTGCCACGATTTTGGCGGTCAGTCGCTACGGTGGCGAGCGCGAGATTGAGCAGATTGTCGACCGCGGCACTGCCTCTGAACGCGCCGCCTTG	d_Bacteria	p_Proteobacteria	c_Gammaproteobacteria	o_Burkholderiales	f_Burkholderiaceae	g_Rhodoferax
TGCTTTGTCGATTGTGTTCTTGTATGGCTCGGTGCTGCTGTTTGCGATGCACGGTGCGACCATCTTGGCCGTGACGCGTTACGGCGGCGAGCGTGAGATTGAGCAAATCGTCGATCGAGGAACTGCCTCCGAGCGCGCTGGTTTG	d_Bacteria	p_Proteobacteria	c_Gammaproteobacteria	o_Burkholderiales	f_Burkholderiaceae	g_Limnohabitans
TGCATTGTCGATTGCGTTCTTGTATGGATCAGCGCTGTTGTTTGCGATGCACGGCGCAACGATTCTTGCGGTCGGTCGTTACGGCGGTGAGCGCGAGATCGAACAAATTATTGATCGCGGTACAGCGACGGAACGCGCAGCATTG	d_Bacteria	p_Proteobacteria	c_Gammaproteobacteria	o_Burkholderiales	f_Burkholderiaceae	g_unculturedBurkholderiaceae
CGCGCTGTCGATCGTCTTCCTGTACGGCTCGGTGCTGCTGTTCGCGATGCACGGTGCCACCATCCTGGCCGTCAGCCGCTTCGGTGGTGACCGCGAGATCGAACAGATCATCGACCGTGGCACGGCAACAGAGCGCGCTGCACTC	d_Bacteria	p_Proteobacteria	c_Gammaproteobacteria	o_Burkholderiales	f_Burkholderiaceae	g_JOSHI-001
TGCGCTGTCGATTGTTTTCCTCTACGGATCGGCACTTTTGTTTGCGATGCACGGCGCCACGATTTTGGCGGTGGGCCGCTACGGCGGTGAGCGTGAGATTGAGCAAATCGTCGACCGTGGAACAGCCTCTGAGCGTGCTGGCTTG	d_Bacteria	p_Proteobacteria	c_Gammaproteobacteria	o_Burkholderiales	f_Burkholderiaceae	g_Rhodoferax
CGCACTAAGCATCGTGTTCCTCTACGGTTCGGCCCTGCTGTTTGCCATGCACGGGGCGACGATCTTGTCGGTCACCCGCTTGGGCGGCGACCGCGAGTTGGAACAGATCGTCGATCGTGGCACAGCCTCGGAACGCGCCGCTTTG	d_Bacteria	p_Proteobacteria	c_Alphaproteobacteria	o_Rhodobacterales	f_Rhodobacteraceae	g_unculturedRhodobacteraceae
CGCCCTGTCGATCGCCTTCCTCTACGGCTCGGTGCTGCTCTTCGCGATGCACGGAGCGACGATTCTGGCGGTCAGCCGCTTTGGTGGTGAGCGCGAGATCGAACAAATCGCCGATCGAGGAACAGCCTCCGAGCGCGCCGCTTTG	d_Bacteria	p_Proteobacteria	c_Gammaproteobacteria	unclassified	unclassified	unclassified
TGCGCTGTCGATCGTGTTCCTCTACGGTTCGGTCCTGCTGTTCGCCATGCACGGCGCCACGATTCTGGCTGTCACCCGCTTCGGCGGAGAGCGCGAGATCGAGCAGATCGTCGACCGCGGTACCGCCAGCGAGCGAGCCGCCTTG	d_Bacteria	p_Proteobacteria	unclassified	unclassified	unclassified	unclassified
CATGATGTCGATCTTCTTCTTGTTGGGTTCTGTGCTTCTTTTGGCAATCCATGGTGCCACGATTGTGGCCACCTCAAAGTGGGGTGCTGAGCGCGAAATCGACGAGATGGTGATGGAAGGCTCAGGGACGCATCGGGCGCAATTA	d_Bacteria	p_Chloroflexota	c_UnclassifiedChloroflexota	o_UnclassifiedChloroflexota	f_UnclassifiedChloroflexota	g_UnclassifiedChloroflexota
CATGCTCTCGATCGTGTTCCTGTACGGCTCCACCGTGCTGTTCGCGATGCACGCCGGAACGATCCTCGCCGTGAGCCGCTATGGCGGTGATCGCGAGATAGACCAGATCGTGGACCGCGGCACGGCCTCCGAGCGTGCAGCGCTC	d_Bacteria	p_Proteobacteria	c_Alphaproteobacteria	unclassified	unclassified	unclassified
TATGTTATCGATTGCCTTCCTCTATGGTTCGGCATTGTTATTTGCCATGCATGGCGCAACTATCCTCGCGGTTGGTCGCTACGGTGGTGAGCGCGAGATTGAACAAATTGTGGATCGTGGAACTGCATCCGAGCGCGCTGGCTTA	d_Bacteria	p_Proteobacteria	c_Gammaproteobacteria	o_Burkholderiales	f_Burkholderiaceae	g_Polynucleobacter
TGCCCTCAGCATCGCGTTCCTCTACGGTTCAGCCCTGCTGTTTGCCATGCATGGGGCAACGATCCTGTCTGTCACCCGTCTGGGCGGCGACCGGGAATTGGAGCAGATCGTTGACCGCGGCACAGCCTCTGAACGCGCCGCCTTG	d_Bacteria	p_Proteobacteria	c_Alphaproteobacteria	o_Rhodobacterales	f_Rhodobacteraceae	g_unculturedRhodobacteraceae
TGCGCTGTCGATCGTCTTCCTCTACGGTTCAGTGCTGCTGTTCGCCATGCACGGCGCGACGATTCTGGCGGTAAGCCGCTACGGCGGCGAGCGTGAAATTGAACAAATTGTGGACCGCGGCACGGCATCCGAGCGCGCAGCCCTG	d_Bacteria	unclassified	unclassified	unclassified	unclassified	unclassified
TGCCTTAAGCATTGTGTTCTTGTATGGCTCTGTGTTGTTGTTCGCCATGCACGGCGCCACCATCTTGGCGGTCACCCGTTATGGGGGAGAACGCGAGATCGAGCAAATTGTCGACCGCGGTACCGCGTCGGAGCGTGCAGGCCTA	d_Bacteria	p_Proteobacteria	c_Gammaproteobacteria	o_Burkholderiales	f_Burkholderiaceae	g_Limnohabitans
TGCCTTGTCGATTGTCTTTTTGTATGGTTCGGTGCTGTTGTTTGCCATGCACGGGGCGACCATCTTGGCCGTGACCCGCTATGGCGGCGAGCGCGAGATCGAGCAAATCGTTGACCGTGGCACGGCGTCTGAGCGCGCAGCCTTG	d_Bacteria	p_Proteobacteria	c_Gammaproteobacteria	o_Burkholderiales	f_Burkholderiaceae	unclassified
TGCGCTGTCGATTGTGTTCTTGTATGGCTCTGTGCTGTTGTTTGCAATGCACGGCGCTACCATTTTGGCAGTGGGTCGCTACGGCGGCGAGCGTGAGATTGAACAAATCGTAGACCGCGGTACGGCTTCTGAGCGTGCTGGCTTG	d_Bacteria	p_Proteobacteria	c_Gammaproteobacteria	o_Burkholderiales	f_Burkholderiaceae	g_Limnohabitans
TGCCTTGAGCATTGTGTTCTTGTATGGCTCGGTTCTGCTGTTTGCGATGCACGGTGCCACCATCTTGGCGGTGACCCGTTTTGGTGGTGAACGCGAGATCGAGCAAATTGTCGACCGCGGTACCGCGTCGGAGCGTGCTGCTTTG	d_Bacteria	p_Proteobacteria	c_Gammaproteobacteria	o_Burkholderiales	f_Burkholderiaceae	g_Limnohabitans
CGCGCTGTCTATCGTCTTCCTGTACGGCTCGGTGCTCTTGTTTGCGATGCACGGCGCCACGATTTTGGCGGTCAGCCGCTACGGCGGTGAGCGCGAGATCGAGCAGATTGTGGACCGCGGCACCGCCTCGGAACGCGCCGCCCTG	d_Bacteria	p_Proteobacteria	c_Gammaproteobacteria	o_Burkholderiales	f_Burkholderiaceae	g_Rhodoferax
CGCCCTGTCGATTGCATTCCTCTACGGCTCGGTGCTGCTGTTCGCGATGCACGGCGCGACGATTCTGGCGGTCAGCCGCTTTGGTGGTGAGCGTGAGATCGAACAAATCGCCGACCGTGGCACAGCCTCTGAGCGCGCCGCCTTA	d_Bacteria	p_Proteobacteria	c_Gammaproteobacteria	o_Burkholderiales	f_Burkholderiaceae	g_Rhodoferax
TGCGCTGTCGATTGTTTTCCTCTACGGATCGGCACTTTTGTTTGCGATGCACGGTGCCACGATTTTGGCGGTGGGCCGTTACGGTGGTGAGCGGGAGATTGAGCAAATTGTCGACCGCGGAACTGCCTCTGAGCGCGCTGCATTG	d_Bacteria	p_Proteobacteria	c_Gammaproteobacteria	o_Burkholderiales	f_Burkholderiaceae	g_Rhodoferax
TGCCTTGTCGATTGTGTTCTTGTATGGCTCTGTGCTGTTGTTTGCCATGCACGGCGCGACCATCTTGGCCGTCGGACGTTACGGCGGCGAGCGTGAGATTGAACAAATCGTAGACCGCGGTACGGCTTCTGAGCGTGCTGGCTTG	d_Bacteria	p_Proteobacteria	c_Gammaproteobacteria	o_Burkholderiales	f_Burkholderiaceae	g_Limnohabitans
TGCGCTGTCGATTGCCTTTTTGTATGGCGCCACCTTGTTGTTTGCCATGCACGGTGCAACCATCTTGGCGGTCAGCCAGTTTGGCGGCGAGCGCGAGATTGAGCAGATCGTGGACAGAGGCACAGCCTCCGAGCGCGCAGCCCTT	d_Bacteria	p_Proteobacteria	c_Gammaproteobacteria	o_Burkholderiales	f_Burkholderiaceae	unclassified
TATGTTATCGATTGTCTTCCTCTATGGTTCGGCACTCTTATTTGCTATGCACGGCGCAACCATCTTGGCAGTTGGGCGTTATGGTGGTGAGCGTGAGATCGAGCAGATTGTGGATCGTGGTACTGCATCAGAGCGCGCTGGATTA	d_Bacteria	p_Proteobacteria	c_Alphaproteobacteria	unclassified	unclassified	unclassified
CGCGCTCAGCATCGCCTTCCTTTATGGATCGACCCTGCTGTTCGCCATGCACGGCGCGACCATCCTGGCGGTGGGCCGTTATGGCGGCGAACGCGAAATCGAACAGATCACCGATCGCGGTACTGCCTCTGAACGTGCAGCGCTG	d_Bacteria	p_Proteobacteria	c_Alphaproteobacteria	o_Sphingomonadales	f_Sphingomonadaceae	g_Sandarakinorhabdus
CATGCTGTCGATCGCATTCCTGTACGGCTCGGCGCTGGTGTTCGCGATGCACGGCGCAACCATCCTCGCAGTGAGCCGCTTCGGGGGTGAACGCGAGCTCGAACAGATCGTCGACCGCGGCACCGCCTCGGAACGCGCGGCCCTG	d_Bacteria	p_Proteobacteria	c_Gammaproteobacteria	o_Burkholderiales	unclassified	unclassified
TATGTTATCGATTGCCTTCCTCTATGGTTCGGCATTGTTATTTGCCATGCATGGCGCAACTATCCTCGCGGTTGGTCGCTACGGTGGTGAGCGCGAAATTGAACAAATTGTGGATCGTGGAACTGCATCGGAGCGCGCTGGCTTA	d_Bacteria	p_Proteobacteria	c_Gammaproteobacteria	o_Burkholderiales	f_Burkholderiaceae	g_Polynucleobacter
TGCGCTGTCGATCGCCTTCCTCTACGGCTCGGCGCTGCTGTTCGCGATGCACGGCGCGACCATCCTCGCGGTGACCCGTTTCGGCGGCGAGCGCGAGATCGAGCAGATCGTCGACCGCGGCACGGCCTCCGAGCGCGCCGCGCTG	d_Bacteria	p_Proteobacteria	c_Gammaproteobacteria	o_Burkholderiales	unclassified	unclassified
TGCCTTGAGTATTGTGTTTTTGTATGGCTCGGTGCTGCTGTTTGCGATGCACGGTGCCACCATCTTGGCGGTGACCCGTTTTGGTGGTGAGCGCGAGATCGAGCAAATTGTCGACCGCGGTACCGCGTCTGAGCGTGCTGCCTTG	d_Bacteria	p_Proteobacteria	c_Gammaproteobacteria	o_Burkholderiales	f_Burkholderiaceae	g_Limnohabitans
TGCCTTGTCGATTGTGTTCTTGTATGGCTCGGTGCTGTTGTTTGCCATGCACGGCGCCACCATCTTGGCCGTTGGACGTTACGGCGGCGAGCGCGAGATTGAACAAATCGTAGACCGCGGCACGGCTTCTGAGCGTGCTGGCTTG	d_Bacteria	p_Proteobacteria	c_Gammaproteobacteria	o_Burkholderiales	f_Burkholderiaceae	g_Limnohabitans
CATGCTGTCGATCGCCTTCCTGTACGGCTCAGCTCTGCTGTTCGCCATGCACGGAGCGACGATTCTGGCGGTGAGCCGCTTTGGCGGCGAGCGCGAAATCGAACAGATCACCGACCGAGGGACCGCTTCGGAGCGTGCGGCACTG	d_Bacteria	p_Proteobacteria	c_Gammaproteobacteria	unclassified	unclassified	unclassified
CGCCCTGTCGATTGCCTTCCTCTACGGCTCGGTGCTGCTCTTCGCGATGCACGGAGCGACGATTCTGGCGGTCAGCCGCTTTGGTGGTGAGCGCGAGATCGAACAAATCGCCGATCGAGGAACAGCCTCCGAGCGCGCCGCTTTG	d_Bacteria	p_Proteobacteria	c_Gammaproteobacteria	unclassified	unclassified	unclassified
CGCGCTGTCTATCGTCTTCCTGTACGGCTCGGTGCTCTTGTTTGCGATGCACGGCGCCACGATTTTGGCGGTCAGCCGCTACGGCGGTGAGCGCGAAATCGAGCAGATTGTGGACCGTGGCACGGCCTCGGAACGAGCCGCCTTG	d_Bacteria	p_Proteobacteria	c_Gammaproteobacteria	o_Burkholderiales	f_Burkholderiaceae	g_Rhodoferax
TGCCTTAAGCATTGTGTTCTTGTATGGCTCTGTGTTGTTGTTCGCCATGCACGGCGCCACCATCTTGGCGGTCACCCGTTATGGGGGAGAACGCGAGATCGAGCAAATTGTCGACCGCGGTACCGCGTCGGAACGTGCTGGCCTA	d_Bacteria	p_Proteobacteria	c_Gammaproteobacteria	o_Burkholderiales	f_Burkholderiaceae	g_Limnohabitans
CATGCTGTCGATCGTATTCCTGTACGGATCGACGGTGCTATTCGCGATGCACGCCGGCACGATCCTCGCGGTGAGTCGCTACGGCGGTGACCGCGAGATCGACCAGATCGTGGATCGCGGTACGGCCTCGGAGCGTGCGGCGCTC	d_Bacteria	p_Proteobacteria	c_Gammaproteobacteria	unclassified	unclassified	unclassified
TGCGCTGTCGATTGCCTTCTTGTACGGTTCTGCGTTGCTGTTTGCGATGCATGGCGCGACGATTCTTGCGGTGGGTCGCTACGGCGGCGAGCGTGAAATCGAGCAGATCATCGATCGTGGTACTGCCACTGAGCGTGCCGCATTG	d_Bacteria	p_Proteobacteria	c_Gammaproteobacteria	o_Burkholderiales	unclassified	unclassified
TATGCTATCGATCGTATTTCTATATGGATCTGCATTGTTGTTCGCAATGCATGGAGCAACAATTCTTGCTGTGAGCCAGTATGGTGGTGATCGCGAGATTGAGCAGATCGTTGACCGGGGTAGCGCCTCAGAGCGTGCTGGCTTG	d_Bacteria	p_Proteobacteria	c_Gammaproteobacteria	o_Burkholderiales	f_Burkholderiaceae	g_unculturedBurkholderiaceae
CATGCTGTCGATCGTATTCCTGTACGGATCGACGGTGCTATTCGCGATGCACGCCGGCACGATCCTGGCGGTGAGCCGCTACGGCGGTGACCGCGAGATCGACCAGATCGTGGATCGCGGAACGGCCTCGGAGCGTGCGGCGCTC	d_Bacteria	p_Proteobacteria	c_Gammaproteobacteria	unclassified	unclassified	unclassified
TGCACTGTCTATCGTATTCCTGTACGGCTCGGTGCTCTTGTTTGCGATGCACGGCGCCACGATTTTGGCGGTCAGCCGCTACGGCGGTGAGCGCGAGATCGAGCAAATTGTCGATCGCGGTACCGCATCTGAACGCGCCGCCCTG	d_Bacteria	p_Proteobacteria	c_Gammaproteobacteria	o_Burkholderiales	f_Burkholderiaceae	g_Rhodoferax
CATGCTGTCGATCGCGTTTCTGTATGGATCGGTGCTGCTGTTCGCGATGCACGCCGCGACCATTCTGGCGGTGGGTCGCTACGGTGGCGAGCGCGAAATCGAGCAGATCTACGATCGGGGAACCGCGTCTGAGCGGGCCGCGCTG	d_Bacteria	p_Proteobacteria	c_Alphaproteobacteria	unclassified	unclassified	unclassified
TGCTTTGTCGATTGCCTTCTTGTACGGCTCTACCTTGTTGTTCGCCATGCACGGCGCCACCATCTTGGCGGTAGGCCGTTATGGTGGTGAACGAGAAATTGAACAAATTGTGGATCGCGGCACCGCTTCAGAACGTGCAGCCTTG	d_Bacteria	p_Proteobacteria	c_Gammaproteobacteria	o_Burkholderiales	f_Burkholderiaceae	unclassified
CGCTTTGTCGATTGTGTTCTTGTATGGCTCGGTGCTGCTGTTTGCAATGCACGGCGCGACCATCTTGGCCGTGACGCGTTACGGCGGCGAGCGCGAGATTGAGCAAATCGTGGACCGTGGCACCGCCTCTGAACGTGCCGGCTTG	d_Bacteria	p_Proteobacteria	c_Gammaproteobacteria	o_Burkholderiales	f_Burkholderiaceae	g_Limnohabitans
CGCCCTGTCGATCGCCTTCCTCTACGGCTCGGTGCTGCTCTTCGCGATGCACGGTGCGACGATTCTGGCAGTCAGCCGCTTTGGTGGTGAGCGCGAGATCGAACAAATCGCTGACCGTGGCACAGCCTCTGAGCGCGCCGCCTTG	d_Bacteria	p_Proteobacteria	c_Gammaproteobacteria	o_Burkholderiales	f_Burkholderiaceae	unclassified
CGCCCTGTCGATTGCATTCCTCTACGGCTCGGTGCTGCTGTTCGCCATGCACGGCGCGACCATTCTGGCGGTCAGCCGCTTTGGTGGTGAGCGTGAGATCGAACAAATCGCCGACCGTGGCACAGCCTCTGAGCGCGCCGCCTTG	d_Bacteria	p_Proteobacteria	c_Gammaproteobacteria	o_Burkholderiales	f_Burkholderiaceae	g_Rhodoferax
TGCGCTGTCGATTGTTTTCCTTTACGGATCGGCACTTTTGTTTGCGATGCACGGAGCCACGATTTTGGCGGTAGGCCGTTACGGTGGTGAGCGGGAGATTGAGCAAATTATCGACCGCGGAACTGCCTCTGAGCGTGCTGGCTTG	d_Bacteria	p_Proteobacteria	c_Gammaproteobacteria	o_Burkholderiales	f_Burkholderiaceae	unclassified
CTGCCTTTCGATCGCCTTCCTCTATGGCTCGACGCTGCTGTTCGCGATGCACGGCGCAACGATCCTCGCGGTCGGGCGGTACGGCGGTGAGCGCGAGATCGAGCAGATCACTGATCGCGGGACCGCATCGGAGCGCGCCGCCCTG	d_Bacteria	p_Proteobacteria	c_Alphaproteobacteria	unclassified	unclassified	unclassified
TGCGCTGTCGATTGTGTTTTTGTACGGTTCTGTGCTGTTGTTTGCCATGCACGGCGCCACCATCTTGGCGGTTGGACGTTACGGCGGTGAGCGTGAGATTGAACAAATTGTAGATCGCGGCACAGCCTCTGAACGTGCGGCCTTG	d_Bacteria	p_Proteobacteria	c_Gammaproteobacteria	o_Burkholderiales	f_Burkholderiaceae	g_Limnohabitans
TGCCTTAAGCATTGTGTTCTTGTATGGCTCTGTGTTGTTGTTCGCCATGCACGGCGCCACCATCTTGGCGGTCACCCGTTATGGGGGAGAACGCGAGATCGAGCAAATTGTCGACCGCGGTACCGCGTCGGAACGTGCAGGCCTA	d_Bacteria	p_Proteobacteria	c_Gammaproteobacteria	o_Burkholderiales	f_Burkholderiaceae	g_Limnohabitans
CGCCTTGTCGATTGTGTTTTTGTATGGCTCTGCACTGTTGTTTGCAATGCACGGTGCCACCATCTTGGCCGTCGGCCGTTATGGCGGCGAGCGAGAGATTGAACAAATTGTAGATCGCGGTACAGCGTCTGAACGTGCTGCCTTG	d_Bacteria	p_Proteobacteria	c_Gammaproteobacteria	o_Burkholderiales	f_Burkholderiaceae	g_Limnohabitans
CGCTTTGTCCATCGTCTTCCTCTACGGCTCTGTGCTCTTGTTTGCCATGCACGGCGCAACCATCTTGGCGGTGAGTCGCTATGGCGGCGAGCGTGAAATCGAGCAAATTGTTGACCGTGGCACGGCGTCCGAGCGTGCAGCCTTG	d_Bacteria	p_Proteobacteria	c_Gammaproteobacteria	o_Burkholderiales	f_Burkholderiaceae	g_Rhodoferax
CGCACTTTCCATCGTCTTCCTCTATGGCTCAGTCCTGCTGTTTGCGATGCACGGGGCAACGATTCTTGCGGTCAGCCGCTATGGCGGCGAGCGCGAAATCGAGCAAATTGTGGACCGCGGAACGGCCTCGGAACGTGCTGCACTG	d_Bacteria	p_Proteobacteria	c_Alphaproteobacteria	unclassified	unclassified	unclassified
CGCCCTGTCCATCGTCTTCTTGTACGGCTCAGTGCTGCTGTTTGCCATGCACGGAGCAACTATTTTGGCAGTCAGCCGCTACGGCGGGGAGCGCGAGATTGAGCAAATCGTCGATCGCGGCACAGCCTCTGAGCGCGCCGCACTG	d_Bacteria	p_Proteobacteria	c_Gammaproteobacteria	o_Burkholderiales	f_Burkholderiaceae	g_Rhodoferax
CATGCTCTCGATCGCCTTCCTCTATGGCTCGGCACTGCTGTTCGCCATGCATGGCGCCACCATCCTCGCCGTCTCGCGGCTGGGCGGTGAGCGCGAGATCGAGCAGATCATCGACCGCGGCACGGCCTCTGAGCGCGCCGCCCTG	d_Bacteria	p_Proteobacteria	c_Alphaproteobacteria	o_Rhizobiales	f_unculturedRhizobiales	g_unculturedRhizobiales
CGCTTTGTCGATTGTCTTTTTGTACGGCTCGGTGCTGCTGTTTGCGATGCACGGGGCGACCATCTTGGCCGTGACCCGCTATGGCGGCGAGCGCGAGATCGAGCAAATCGTTGACCGTGGCACGGCGTCTGAGCGCGCCGCCTTG	d_Bacteria	p_Proteobacteria	c_Gammaproteobacteria	o_Burkholderiales	f_Burkholderiaceae	unclassified
CATGCTGTCGATTGCCTTCCTGTACGGCTCGGCGCTGGTGTTCGCGATGCACGGCGCCACCATCCTCGCGGTGAGCCGCTTCGGCGGCGAGCGGGAACTCGAGCAGATCGTCGATCGCGGCACCGCGTCCGAACGCGCCGCGCTG	d_Bacteria	p_Proteobacteria	c_Gammaproteobacteria	o_Burkholderiales	unclassified	unclassified
TGCCTTGTCGATTGCATTCTTGTACGGATCAGCACTCTTGTTTGCGATGCACGGCGCAACGATTCTTGCAGTGGGTCGTTACGGCGGTGAGCGCGAGATTGAACAAATTATTGATCGCGGTACAGCAACGGAACGTGCAGCTTTG	d_Bacteria	p_Proteobacteria	c_Gammaproteobacteria	o_Burkholderiales	f_Burkholderiaceae	g_unculturedBurkholderiaceae
TATGTTATCGATTGTCTTCCTCTATGGTTCGGCACTCTTATTTGCTATGCACGGCGCTACCATCTTGGCAGTTGGGCGTTATGGTGGTGAGCGTGAGATCGAGCAGATTGTGGATCGTGGTACTGCATCAGAGCGCGCTGGATTA	d_Bacteria	p_Proteobacteria	unclassified	unclassified	unclassified	unclassified
CATGCTCAGCATCGTCTTCCTCTACGGATCGACGCTGCTCTTCGCAATGCACGGTGCGACCATCCTCGCGGTCAGCCGCTTCGGTGGTGAGCGCGAGATCGAGCAGATCACCGACCGTGGCACCGCCTCGGAACGCGCCGCGCTC	d_Bacteria	p_Proteobacteria	c_Gammaproteobacteria	o_Burkholderiales	unclassified	unclassified
CGCGCTGTCCATCGTCTTCCTGTACGGCTCGGTGCTGCTGTTTGCCATGCACGGCGCCACCATCCTGGCGGTGGGCCGCTACGGCGGTGAACGTGAGATCGAACAGATCGTGGACCGCGGCACGGCCTCTGAGCGCGCCGCCCTG	d_Bacteria	p_Proteobacteria	c_Gammaproteobacteria	o_Burkholderiales	f_Burkholderiaceae	unclassified
CGCCTTGTCGATCGTGTTCCTCTACGGATCGGTGCTGCTGTTCGCGATGCACGCCGGCACGATCATGGCGGTCAGCCGCTTCGGCGGCGAGCGCGAAGTCGAGCAATCGCTCGATCGTGGTACGGCCTCCGAGCGAGCCGCCTTG	d_Bacteria	p_Proteobacteria	c_Gammaproteobacteria	o_Steroidobacterales	f_Steroidobacteraceae	g_unculturedSteroidobacteraceae
TGCGCTGTCGATCGTGTTCCTCTACGGTTCAGTCCTGCTGTTCGCCATGCACGGCGCCACGATTCTGGCTGTCACCCGCTTCGGCGGAGAGCGCGAGATCGAGCAGATCGTCGACCGCGGTACCGCCAGCGAGCGAGCCGCCTTG	d_Bacteria	p_Proteobacteria	unclassified	unclassified	unclassified	unclassified
CGCGCTGTCGATCGTCTTCCTCTATGGATCGGCGCTCCTGTTCGCGATGCACGGCGCCACTGTGCTTGCCATCAGCCGGTACGGCGGCGAGCGCGAGATCGAGCAGATTACCGATCGCGGCACAGCGTTTGAGCGCGGCGCTCTC	d_Bacteria	p_Proteobacteria	c_Alphaproteobacteria	unclassified	unclassified	unclassified
TATGTTATCGATTGCCTTCCTCTATGGTTCGGCATTGTTATTTGCCATGCACGGTGCAACCATCCTCGCGGTTGGTCGCTACGGTGGTGAACGCGAGATTGAACAAATTGTGGATCGTGGAACTGCTTCGGAGCGCGCTGGCTTA	d_Bacteria	p_Proteobacteria	c_Gammaproteobacteria	o_Burkholderiales	f_Burkholderiaceae	g_Polynucleobacter
CGCGCTCAGCATCGCCTTCCTGTATGGATCGACCCTGCTGTTCGCCATGCACGGCGCGACCATCCTGGCGGTGGGCCGTTATGGCGGCGAACGCGAAATCGAACAGATCACCGATCGCGGTACTGCCTCTGAACGTGCAGCGCTG	d_Bacteria	p_Proteobacteria	c_Alphaproteobacteria	o_Sphingomonadales	f_Sphingomonadaceae	g_Sandarakinorhabdus
CGCGCTTTCGATCGTGTTCCTCTACGGCTCGGTTCTGCTGTTCGCGATGCACGCTGCAACCATTCTGGCACTCGGCCGTTATGGTGGTGAGCGTGAAATTGAACAAACGCTGGACCGCGGCACGGCGGCGGAACGTGGTGGTCTG	d_Bacteria	p_Proteobacteria	c_Alphaproteobacteria	o_Rhodospirillales	unclassified	unclassified
CGCTTTGTCGATTGTGTTCTTGTATGGCTCGGTGCTGCTTTTTGCAATGCACGGCGCGACCATCTTGGCCGTGACGCGTTATGGTGGCGAGCGCGAGATTGAACAAATCGTTGACCGCGGCACTGCCTCTGAACGTGCCGGATTG	d_Bacteria	p_Proteobacteria	c_Gammaproteobacteria	o_Burkholderiales	f_Burkholderiaceae	g_Limnohabitans
CGCGCTGTCGATCGTCTTCCTGTACGGCTCGGTGCTGCTGTTTGCCATGCATGGCGCCACCATCCTGGCAGTCAGCCGCTTCGGCGGGGAGCGGGAGATCGAGCAGATCGTGGACCGCGGCACCGCGTCGGAGCGCGCCGCCCTG	d_Bacteria	p_Proteobacteria	unclassified	unclassified	unclassified	unclassified
CGCCTTGTCGATTGTGTTTTTGTATGGCTCTGCATTGTTGTTTGCAATGCACGGTGCCACTATCTTGGCCGTCGGCCGTTATGGCGGCGAGCGAGAGATTGAACAAATTGTAGATCGCGGTACAGCGTCTGAGCGTGCGGCCTTG	d_Bacteria	p_Proteobacteria	c_Gammaproteobacteria	o_Burkholderiales	f_Burkholderiaceae	g_Limnohabitans
TGCGCTGTCGATTGTGTTCTTGTACGGTTCTGTGTTGTTGTTTGCCATGCACGGTGCCACCATCTTGGCCGTCGGACGTTACGGCGGTGAGCGTGAGATTGAACAAATTGTAGATCGCGGTACGGCTTCTGAGCGGGCTGCTTTG	d_Bacteria	p_Proteobacteria	c_Gammaproteobacteria	o_Burkholderiales	f_Burkholderiaceae	g_Limnohabitans
CATGCTGTCGATCGTCTTCCTGTACGGCTCAGCGCTGCTGTTTGCCATGCACGGGGCCACGATCCTGGCGGTGAGCCGCTTTGGCGGAGAGCGCGAAATCGAACAGATCACCGACCGCGGAACCGCTTCCGAGCGTGCGGCACTG	d_Bacteria	p_Proteobacteria	c_Gammaproteobacteria	o_Burkholderiales	f_Burkholderiaceae	unclassified
TGCGCTGTCGATCGTCTTCTTGTATGGCTCGGTGCTTTTGTTTGCGATGCACGGTGCCACGATTTTGGCGGTGAGTCGCTACGGTGGCGAACGCGAAATCGAGCAGATTGTGGACCGCGGTACCGCGTCGGAACGCGCCGCACTC	d_Bacteria	p_Proteobacteria	c_Gammaproteobacteria	o_Burkholderiales	f_Burkholderiaceae	g_Rhodoferax
CGCCCTGTCCATCGTGTTCTTGTACGGCTCAGTGCTGCTGTTTGCCATGCACGGGGCAACTATTTTGGCAGTCAGCCGCTACGGCGGGGAGCGCGAGATTGAGCAAATCGTCGATCGCGGCACAGCCTCTGAGCGCGCCGCACTG	d_Bacteria	p_Proteobacteria	c_Gammaproteobacteria	o_Burkholderiales	f_Burkholderiaceae	g_Rhodoferax
TGCGCTGTCGATTGTTTTCCTCTACGGATCGGCACTTTTGTTTGCGATGCACGGAGCCACGATTTTGGCGGTAGGCCGTTACGGTGGCGAGCGGGAGATTGAGCAAATTGTCGACCGCGGAACTGCCTCTGAGCGTGCTGGCTTG	d_Bacteria	p_Proteobacteria	c_Gammaproteobacteria	o_Burkholderiales	f_Burkholderiaceae	unclassified
TGCCTTGTCGATTGTCTTTTTGTACGGCTCGGTATTGTTGTTTGCCATGCACGGGGCGACCATCTTGGCCGTGACCCGCTATGGCGGCGAGCGCGAGATCGAACAAATCGTTGACCGTGGCACGGCCTCTGAGCGCGCAGCCTTG	d_Bacteria	p_Proteobacteria	c_Gammaproteobacteria	o_Burkholderiales	f_Burkholderiaceae	unclassified
CGCGCTGTCTATCGTGTTCCTGTACGGCTCGGTGCTCTTGTTTGCGATGCACGGCGCCACAATTTTGGCGGTCAGCCGCTACGGTGGTGAGCGCGAGATCGAGCAAATTGTCGATCGCGGTACCGCATCTGAACGCGCCGCCCTG	d_Bacteria	p_Proteobacteria	c_Gammaproteobacteria	o_Burkholderiales	f_Burkholderiaceae	g_Rhodoferax
TGCGCTCTCGATTGCGTTTTTGTACGGCTCGGTGCTGCTCTTTGCGATGCACGGCGCGACCATTCTGGCGGTGGGCCGGTATGGCGGCGAACGCGAGATCGAGCAAATCGTCGATCGCGGTACCGCCTCGGAGCGTGCTGCTTTG	d_Bacteria	p_Proteobacteria	c_Gammaproteobacteria	o_Burkholderiales	f_Burkholderiaceae	g_unculturedBurkholderiaceae
CGCGCTGTCCATCGTCTTTTTGTATGGCTCGGTGCTGCTGTTTGCCATGCACGGCGCCACCATCTTGGCGGTGAGCCGCTTCGGCGGCGAGCGTGAGATCGAGCAAATCGTGGACCGCGGCACCGCGTCAGAGCGTGCGGCATTG	d_Bacteria	p_Proteobacteria	c_Gammaproteobacteria	o_Burkholderiales	f_Burkholderiaceae	g_Rhodoferax
CGCGCTGTCCATCGTCTTCCTGTACGGCTCGGTGCTCTTGTTTGCCATGCACGGCGCCACGATTTTGGCGGTCAGCCGCTACGGCGGAGAGCGCGAGATTGAGCAGATTGTGGACCGCGGCACAGCGTCAGAACGCGCCGCCTTG	d_Bacteria	p_Proteobacteria	c_Gammaproteobacteria	o_Burkholderiales	f_Burkholderiaceae	g_Rhodoferax
TATGTTATCGATTGTCTTCCTCTATGGTTCGGCACTCTTATTTGCTATGCACGGCGCAACCATCTTGGCAGTTGGGCGTTATGGTGGTGAGCGTGAGATCGAGCAGATTGTGGATCGTGGTACTGCATCAGAGCGCGCTGGCTTA	d_Bacteria	p_Proteobacteria	c_Gammaproteobacteria	unclassified	unclassified	unclassified
TGCCTTGTCCATCGTCTTTTTGTATGGCTCGGTGTTGTTGTTTGCCATGCACGGGGCCACCATTTTGGCCGTGACCCGCTACGGCGGCGAGCGCGAGATTGAACAAATTGTCGACCGGGGTACGGCGTCTGAGCGTGCAGCCTTG	d_Bacteria	p_Proteobacteria	c_Gammaproteobacteria	o_Burkholderiales	f_Burkholderiaceae	g_Limnohabitans
CGCTTTATCGATTGTGTTTTTATACGGCTCAGTGCTGCTGTTTGCCATGCACGGTGCCACCATTCTGGCGGTCACCCGCTTTGGTGGTGAACGTGAAATCGAACAAATCGTCGATCGTGGTACAGCTTCTGAACGGGCAGCCTTG	d_Bacteria	p_Proteobacteria	c_Gammaproteobacteria	unclassified	unclassified	unclassified
CGCTTTGTCGATTGTTTTCTTGTATGGTTCGGTGCTGCTGTTTGCGATGCATGGCGCGACCATCTTGGCCGTGACTCGTTACGGCGGCGAGCGCGAGATTGAACAAATCGTTGACCGCGGCACAGCCTCTGAACGTGCCGGATTG	d_Bacteria	p_Proteobacteria	c_Gammaproteobacteria	o_Burkholderiales	f_Burkholderiaceae	unclassified
TGCCTTGAGCATTGTCTTCTTGTACGGCTCTGTGTTGCTGTTTGCAATGCACGGTGCCACCATCTTGGCGGTCACGCGTTTTGGTGGCGAGCGGGAGATTGAACAAATCGTCGACCGTGGCACCGCTTCTGAGCGTGCTGCATTG	d_Bacteria	p_Proteobacteria	c_Gammaproteobacteria	o_Burkholderiales	f_Burkholderiaceae	g_Limnohabitans
CGCCTTGTCGATCGTCTTCCTCTACGGCTCGGTGCTGCTGTTTGCCATGCACGGCGCCACCATCCTGGCGGTGGGCCGCTACGGTGGCGAGCGCGAGATCGAGCAGATCGTGGACCGCGGCACGGCTTCGGAGCGCGCCGCCCTG	d_Bacteria	p_Proteobacteria	c_Gammaproteobacteria	o_Burkholderiales	unclassified	unclassified
TGCGCTGTCGATCGTGTTCCTGTATGGCTCCACGCTGCTGTTCGCGATGCACGGCGCCACCATCCTCGCGGTGGGCGCCTATGGTGGCGATCGCGAGCTCGAGCAGATCGTCGATCGCGGCACCGCCACCGAGCGCGCCGCGCTG	d_Bacteria	p_Proteobacteria	unclassified	unclassified	unclassified	unclassified
TATGCTCTCGATTGCCTTCCTATATGGATCGGCACTCTTATTTGCAATGCATGGCGCAACCATTTTGGCAGTCAGTCGCTTTGGTGGTGAGCGTGAAATTGAACAAATTGTTGATCGCGGTACCGCCTCAGAAAGAGCTGCTTTA	d_Bacteria	p_Proteobacteria	c_Gammaproteobacteria	o_Burkholderiales	f_Burkholderiaceae	g_Polynucleobacter
TGCGCTCTCGATTGCGTTTTTGTATGGCTCGGTGCTGCTGTTTGCAATGCACGGCGCGACCATTTTGGCGGTGGGCCGGTATGGCGGCGAACGCGAGATCGAGCAAATCGTCGATCGTGGTACCGCCTCGGAGCGTGCTGCTTTG	d_Bacteria	p_Proteobacteria	c_Gammaproteobacteria	o_Burkholderiales	f_Burkholderiaceae	unclassified
CGCGCTTTCCATTGTCTTTCTGTACGGATCGGTGCTCTTGTTTGCAATGCATGGTGCCACGATTTTGGCGGTCAGCCGCTACGGTGGCGAACGCGAGATCGAGCAAATTGTGGACCGCGGTACTGCCTCGGAGCGCGCCGCCTTG	d_Bacteria	p_Proteobacteria	c_Gammaproteobacteria	o_Burkholderiales	f_Burkholderiaceae	g_Rhodoferax
CATGTTATCGATTTTCTTTTTGTACGGTTCTGTATTACTCTTTGCGATGCATGGCGCAACGATTTTAGCGGTCAGTCGGTATGGTGGTGAGCGCGAAATTGAGCAAATTGTTGATCGTGGTACGGCATCTGAACGAGCAGCTTTG	d_Bacteria	p_Proteobacteria	c_Gammaproteobacteria	o_Burkholderiales	f_Burkholderiaceae	g_Polynucleobacter
TATGTTGTCGATCGCCTTCCTGTACGGCTCGGCGCTGTTGTTTGCGATGCATGCGGCCACCATTCTGGCGGTCGGTCGCTACGGTGGCGAGCGCGAGATCGAGCAGATTTATGACCGGGGCACGGCAAGCGAACGCGCAGCGCTC	d_Bacteria	p_Proteobacteria	unclassified	unclassified	unclassified	unclassified
TGCATTGTCGATTGCGTTCTTGTATGGATCAGCGCTGTTGTTTGCGATGCACGGCGCAACGATTCTTGCAGTGGGTCGTTACGGCGGTGAGCGCGAGATTGAACAAATTATTGATCGCGGTACAGCGACGGAGCGCGCAGCTTTG	d_Bacteria	p_Proteobacteria	c_Gammaproteobacteria	o_Burkholderiales	f_Burkholderiaceae	g_unculturedBurkholderiaceae
CATGCTCTCGATCGTCTTCCTTTACGGGTCGGCGCTGTTGTTTGCCATGCATGGCGCGACCATCCTTGCCGTCAGCCGATTGGGCGGCGAGCGTGAAATCGAACAGATTGTCGATCGTGGAACCGCCACGGAGCGCGCTGCCCTG	d_Bacteria	p_Proteobacteria	c_Alphaproteobacteria	unclassified	unclassified	unclassified
TGCCTTGTCCATTGTGTTCTTGTATGGCTCTGCCTTGCTGTTTGCAATGCACGGCGCCACCATCTTGGCAGTCAGCCGTTACGGCGGTGAGCGTGAGATTGAACAAATTGTAGACCGCGGTACAGCCTCTGAGCGTGCTGCCTTG	d_Bacteria	p_Proteobacteria	c_Gammaproteobacteria	o_Burkholderiales	f_Burkholderiaceae	g_Limnohabitans
CGCGCTTTCCATTGTCTTCCTGTACGGATCGGTGCTCTTGTTTGCAATGCACGGTGCCACGATTTTGGCGGTCAGCCGCTACGGTGGCGAACGCGAGATCGAGCAGATTGTGGACCGCGGTACTGCCTCGGAGCGCGCCGCCTTG	d_Bacteria	p_Proteobacteria	c_Gammaproteobacteria	o_Burkholderiales	f_Burkholderiaceae	g_Rhodoferax
CGCGCTGTCGATCGTCTTCCTCTACGGCTCGGTGCTGCTGTTCGCGATGCACGGCGCCACCATCCTGGCGGTCAGCCGCTTCGGTGGCGAGCGCGAGATCGAACAGATCGTCGACCGCGGCACGGCCAGCGAGCGTGCCGCATTG	d_Bacteria	p_Proteobacteria	c_Gammaproteobacteria	o_Burkholderiales	unclassified	unclassified
CATGTTATCGATTTTCTTTTTGTACGGTTCTGTATTACTCTTTGCGATGCATGGCGCCACGATTTTAGCGGTCAGTCGGTATGGTGGTGAGCGCGAAATTGAGCAAATCGTTGATCGTGGTACGGCATCTGAACGAGCAGCTTTG	d_Bacteria	p_Proteobacteria	c_Gammaproteobacteria	o_Burkholderiales	f_Burkholderiaceae	g_Polynucleobacter
CGCGCTGTCCATCGTCTTCCTGTACGGCTCGGTGCTCTTGTTTGCCATGCACGGCGCCACGATTTTGGCGGTCAGCCGCTACGGCGGAGAGCGCGAGATTGAGCAGATTGTGGACCGCGGCACCGCCTCGGAACGCGCCGCCTTG	d_Bacteria	p_Proteobacteria	c_Gammaproteobacteria	o_Burkholderiales	f_Burkholderiaceae	g_Rhodoferax
TGCGCTGTCGATTGTTTTCCTCTACGGATCGGCACTTTTGTTTGCGATGCACGGCGCCACGATTTTGGCGGTAGGCCGTTACGGTGGCGAGCGGGAGATTGAGCAAATTGTCGACCGCGGAACTGCCTCTGAGCGTGCTGGCTTG	d_Bacteria	p_Proteobacteria	c_Gammaproteobacteria	o_Burkholderiales	f_Burkholderiaceae	unclassified
TGCGCTGTCGATTGTTTTCCTTTACGGATCGGCACTTTTGTTTGCGATGCACGGTGCCACGATTTTGGCGGTGGGCCGTTACGGTGGTGAGCGGGAGATTGAGCAAATTGTAGACCGCGGAACTGCCTCTGAGCGCGCTGCATTG	d_Bacteria	p_Proteobacteria	c_Gammaproteobacteria	o_Burkholderiales	f_Burkholderiaceae	unclassified
CGCGCTGTCTATCGTGTTCCTGTACGGCTCGGTGCTCTTGTTTGCGATGCACGGCGCCACAATTTTGGCGGTCAGCCGCTACGGTGGTGAGCGCGAGATCGAGCAAATTGTCGATCGCGGTACCGCCTCGGAACGCGCCGCCCTG	d_Bacteria	p_Proteobacteria	c_Gammaproteobacteria	o_Burkholderiales	f_Burkholderiaceae	g_Rhodoferax
CGCGCTCTCGATCGTGTTCCTCTACGGTTCGGTGCTGCTGTTCGCGATGCACGCCGGCACGATCATGGCGGTCAGCCGCTATGGCGGCGAGCGTGAAGTGGAGCAGTCGCTCGACCGCGGCACCGCCTCGGAGCGTGCGGCGCTC	d_Bacteria	p_Proteobacteria	c_Gammaproteobacteria	o_Steroidobacterales	f_Steroidobacteraceae	g_unculturedSteroidobacteraceae
CGCTTTGTCGATTGTGTTCTTGTATGGCTCGGTGTTGCTTTTTGCGATGCACGGCGCGACCATCTTGGCCGTGACGCGTTACGGCGGCGAGCGCGAGATTGAACAAATCGTTGACCGCGGCACTGCCTCTGAACGTGCCGGATTG	d_Bacteria	p_Proteobacteria	c_Gammaproteobacteria	o_Burkholderiales	f_Burkholderiaceae	g_Limnohabitans
CGCCCTGTCCATCGTCTTCTTGTACGGCTCAGTGCTGCTGTTTGCCATGCACGGGGCAACCATTTTGGCGGTCAGCCGCTACGGCGGGGAGCGCGAGATTGAGCAAATCGTCGACCGCGGCACGGCCTCTGAGCGCGCTGCACTC	d_Bacteria	p_Proteobacteria	c_Gammaproteobacteria	o_Burkholderiales	f_Burkholderiaceae	g_Rhodoferax
TGCGCTGTCGATTGTTTTCCTTTACGGATCGGCACTTTTGTTTGCGATGCACGGTGCCACGATTTTGGCGGTGGGCCGTTACGGTGGTGAGCGGGAGATTGAGCAAATTGTCGACCGCGGAACTGCCTCAGAGCGCGCTGCATTG	d_Bacteria	p_Proteobacteria	c_Gammaproteobacteria	o_Burkholderiales	f_Burkholderiaceae	unclassified
TGCTTTGTCGATTGTGTTCTTGTATGGTTCTGTGTTGTTGTTTGCAATGCACGGTGCCACCATTCTGGCTGTAAGCCGTTACGGCGGTGAACGTGAGATTGAACAAATTGTTGATCGCGGTACAGCTTCTGAGCGTGCAGCCTTG	d_Bacteria	p_Proteobacteria	c_Gammaproteobacteria	o_Burkholderiales	f_Burkholderiaceae	g_Limnohabitans
TGCGCTCTCGATTGCTTTCTTGTATGGCTCGGCACTGCTGTTTGCCATGCATGGCGCAACAATTCTGGCGGTGGGACGTTACGGCGGCGAGCGCGAGATCGAACAGATCATCGATCGCGGTACCGCGACTGAACGCGCCGCGTTG	d_Bacteria	p_Proteobacteria	c_Gammaproteobacteria	o_Burkholderiales	f_Burkholderiaceae	g_unculturedBurkholderiaceae
CGCGCTGTCCATCGTGTTCCTATACGGCTCGGTGCTCTTGTTTGCCATGCACGGCGCCACGATCTTGGCGGTCAGCCGCTACGGCGGTGAGCGCGAGATTGAGCAAATTGTGGACCGCGGCACCGCCTCAGAACGCGCCGCCTTG	d_Bacteria	p_Proteobacteria	c_Gammaproteobacteria	o_Burkholderiales	f_Burkholderiaceae	g_Rhodoferax
CGCCCTGTCGATTGTCTTCCTCTACGGCTCGGTGCTGCTCTTCGCGATGCACGGCGGAACGATTCTGGCGGTCAGCCGCTTTGGCGGTGAGCGCGAGATCGAACAAATCGCCGATCGAGGAACAGCCTCCGAGCGCGCCGCTTTG	d_Bacteria	p_Proteobacteria	unclassified	unclassified	unclassified	unclassified
CGCTTTGTCGATTGTGTTTTTGTATGGCTCGGTGTTGCTGTTTGCCATGCACGGTGCGACCATCTTGGCCGTCACGCGTTACGGCGGCGAGCGCGAGATTGAGCAAATTGTGGACCGAGGCACCGCCTCCGAGCGCGCCGCATTG	d_Bacteria	p_Proteobacteria	c_Gammaproteobacteria	o_Burkholderiales	f_Burkholderiaceae	g_Limnohabitans
CATGCTGTCGATTGCCTTCCTGTACGGCTCGGCGCTGGTGTTCGCGATGCACGGCGCCACCATCCTCGCGGTGAGCCGCTTCGGCGGCGAGCGGGAACTCGAGCAGATCGTCGATCGCGGCACCGCGTCCGAGCGCGCCGCGCTG	d_Bacteria	p_Proteobacteria	c_Gammaproteobacteria	o_Burkholderiales	unclassified	unclassified
TGCGCTGTCGATTGTTTTCCTTTACGGATCGGCACTTTTGTTTGCGATGCACGGTGCCACGATTTTGGCGGTGGGCCGTTACGGTGGCGAGCGGGAGATTGAGCAAATTGTCGACCGCGGAACTGCCTCTGAGCGCGCTGCATTG	d_Bacteria	p_Proteobacteria	c_Gammaproteobacteria	o_Burkholderiales	f_Burkholderiaceae	g_Rhodoferax
CGCGCTGTCGATCGTCTTCCTGTACGGCTCGGTGCTGCTGTTCGCAATGCACGGTGCCACCATCCTCGCCGTCAGCCGCTTCGGTGGTGACCGCGAGATTGAGCAGATCATCGACCGCGGCACGGCCTCGGAGCGTGCTGCGCTC	d_Bacteria	p_Proteobacteria	c_Gammaproteobacteria	o_Burkholderiales	f_Burkholderiaceae	unclassified
CATGCTCTCGATCGCCTTCCTCTACGGATCGGCGCTGCTCTTCGCCATGCATGGCGCGACGATCCTTGCGGTGTCACGCCTTGGCGGCGAGCGCGAGATCGAGCAGATCATCGACCGCGGCACGGCGTCTGAGCGCGCGGCCCTG	d_Bacteria	p_Proteobacteria	c_Alphaproteobacteria	o_Rhizobiales	f_unculturedRhizobiales	g_unculturedRhizobiales
TGCCTTGTCGATTGTGTTCTTGTATGGCTCGGTATTGTTGTTTGCCATGCATGGTGCCACCATCTTGGCCGTCGGTCGTTACGGCGGTGAGCGTGAGATTGAACAAATTTTAGACAGGGGTACGGCTTCTGAGCGTGCGGGCTTG	d_Bacteria	p_Proteobacteria	c_Gammaproteobacteria	o_Burkholderiales	f_Burkholderiaceae	g_Limnohabitans
TATGTTATCGATTGTCTTCCTCTATGGTTCGGCACTTTTATTTGCCATGCACGGCGCTACCATTTTGGCAGTAGGGCGTTATGGTGGTGAGCGTGAAATTGAGCAAATTGTAGATCGTGGAACTGCATCGGAGCGCGCTGGCTTA	d_Bacteria	p_Proteobacteria	c_Gammaproteobacteria	o_Burkholderiales	f_Burkholderiaceae	g_Polynucleobacter
CATGCTGTCGATCGCCTTCCTGTACGGCTCCGCCCTGTTGTTTGCGATGCACGGCGCCACCATCCTGGCGGTAAGCCGGTTTGGCGGCGAGCGCGAGCTTGAGCAGATCGTGGATCGCGGCACCGCCTCCGAACGTGCGGCCCTG	d_Bacteria	p_Proteobacteria	c_Gammaproteobacteria	unclassified	unclassified	unclassified
TGCCTTGTCGATTGTCTTTTTGTACGGCTCGGTATTGTTGTTTGCCATGCACGGGGCAACCATCTTGGCCGTGACCCGCTATGGCGGCGAGCGCGAGATCGAGCAAATCGTTGACCGTGGCACGGCGTCTGAGCGCGCAGCCTTG	d_Bacteria	p_Proteobacteria	c_Gammaproteobacteria	o_Burkholderiales	f_Burkholderiaceae	unclassified
CATGCTGTCGATCGTCTTCCTGTACGGCTCGGCGCTGCTGTTTGCGATGCACGGCGCGACGATCCTGGCGGTCAGCCGCTTCGGTGGTGAACGCGAAATAGAGCAGATCACCGATCGAGGCACCGCCTCGGAACGTGCGGCGCTG	d_Bacteria	p_Proteobacteria	c_Gammaproteobacteria	o_Burkholderiales	f_Burkholderiaceae	g_Rhizobacter
CGCCTTGAGTATTGTGTTCTTGTATGGCTCGGTGCTGCTGTTTGCCATGCATGGTGCCACCATATTGGCGGTGACACGTTTTGGTGGTGAACGAGAAATTGAACAAATCGTCGATCGCGGAACCGCTTCTGAGCGTGCAGCCCTT	d_Bacteria	p_Proteobacteria	c_Gammaproteobacteria	o_Burkholderiales	f_Burkholderiaceae	unclassified
CGCACTTTCCATCGTCTTCCTCTATGGCTCAGTCCTGCTGTTTGCGATGCACGGGGCAACTATTCTTGCGGTCAGCCGCTATGGCGGCGAGCGCGAAATCGAGCAAATTGTGGACCGCGGAACGGCCTCGGAACGTGCTGCACTG	d_Bacteria	p_Proteobacteria	c_Alphaproteobacteria	unclassified	unclassified	unclassified
TGCTTTGTCGATCGTCTTTTTGTATGGCTCTACCTTGTTGTTCGCGATGCACGGTGCCACCATCTTGGCGGTTGGCCGCTACGGTGGTGAACGTGAGATTGAACAAATTGTCGATCGCGGCACCGCTTCAGAGCGTGCTGCCTTG	d_Bacteria	p_Proteobacteria	c_Gammaproteobacteria	o_Burkholderiales	f_Burkholderiaceae	unclassified
CATGCTTTCCATCGCCTTCCTCTATGGGTCGGCGCTGCTCTTCGCCATGCATGCGGCGACCATTCTGGCCGTCAGCCGCTTCGGCGGCGAGCGTGAAATCGAGCAGATCGTGGATCGTGGAACCGCCTCCGAGCGCGCCGCCCTC	d_Bacteria	p_Proteobacteria	c_Alphaproteobacteria	o_Rhizobiales	f_Beijerinckiaceae	unclassified
TATGTTATCGATTGTCTTCCTCTATGGTTCGGCACTCTTATTTGCCATGCACGGTGCCACTATCTTGGCAGTCGGTCGATATGGTGGAGAGCGTGAGATTGAGCAAATTGTGGATCGGGGAACCGCATCAGAGCGCGCTGGCTTA	d_Bacteria	p_Proteobacteria	c_Gammaproteobacteria	o_Burkholderiales	f_Burkholderiaceae	unclassified
CTGTCTTTCGATCGTCTTCCTCTATGGGTCGACCCTGCTGTTCGCCATGCACGGCGCGACCATCCTCGCCACCAGCCGCTACGGCTCGGAGCGGGAAGTCGAGCAGATCACCGACCGGGGCACAGGCAGTGAACGGGCCGCCCTG	d_Bacteria	p_Proteobacteria	c_Alphaproteobacteria	unclassified	unclassified	unclassified
CGCGCTCTCGATCGTGTTCCTCTATGGCTCGGTCCTGCTGTTCGCGATGCACGGCGCCACCATCTTGGCGGTCGGCCGCTACGGTGGCGAGCGCGAGATCGAGCAGATCGTCGACCGCGGCACGGCCTCCGAGCGCGCCGCTCTG	d_Bacteria	p_Proteobacteria	unclassified	unclassified	unclassified	unclassified
TGCACTGTCGATTGTGTTTTTGTATGGCTCAGTGTTGTTATTCGCTATGCACGGCGCCACCATCTTGGCAGTTGGTCGCTACGGGGGCGAGCGTGAGATTGAGCAAATTGTCGATCGCGGAACAGCCTCTGAGCGTGCAGGATTA	d_Bacteria	p_Proteobacteria	c_Gammaproteobacteria	o_Burkholderiales	f_Burkholderiaceae	unclassified
TGCTTTGTCGATTGCCTTCTTGTATGGCTCTACTTTGTTGTTCGCCATGCACGGCGCCACCATCTTGGCGGTAGGCCGTTATGGTGGTGAACGAGAAATTGAACAAATTGTGGATCGCGGCACCGCTTCAGAACGTGCAGCCTTG	d_Bacteria	p_Proteobacteria	c_Gammaproteobacteria	o_Burkholderiales	f_Burkholderiaceae	unclassified
CATGCTGTCGATCGTCTTCCTGTACGGATCGACGGTGCTATTCGCGATGCACGCCGGCACGATCCTGGCGGTGAGCCGCTACGGCGGTGACCGCGAGATCGACCAGATCGTGGATCGCGGTACGGCCTCGGAGCGTGCGGCGCTC	d_Bacteria	p_Proteobacteria	c_Gammaproteobacteria	unclassified	unclassified	unclassified
TGCTTTGTCGATTGTGTTTTTGTATGGCTCGGTGTTGCTGTTCGCTATGCACGGTGCCACCATCTTGGCGGTCACACGCTTTGGTGGCGAGCGTGAAATCGAACAAATCGTCGACCGTGGTACCGCGTCTGAACGTGCTGCTTTG	d_Bacteria	p_Proteobacteria	c_Gammaproteobacteria	o_Burkholderiales	f_Burkholderiaceae	g_Limnohabitans
CGCGCTGTCGATCGTCTTCCTGTACGGCTCGGTGCTGCTGTTCGCAATGCACGGTGCCACCATCCTGGCCGTCAGCCGCTTCGGTGGTGACCGCGAGATCGAACAGATCATCGACCGTGGCACGGCAACAGAGCGCGCTGCGCTC	d_Bacteria	p_Proteobacteria	c_Gammaproteobacteria	o_Burkholderiales	f_Burkholderiaceae	g_JOSHI-001
TGCGCTCTCGATTGCGTTTTTGTACGGCTCGGTGCTGCTCTTTGCGATGCACGGCGCGACCATTCTGGCGGTGGGCCGGTATGGCGGCGAACGCGAGATCGAGCAAATCGTCGATCGCGGCACCGCCTCGGAGCGTGCTGCTTTG	d_Bacteria	p_Proteobacteria	c_Gammaproteobacteria	o_Burkholderiales	f_Burkholderiaceae	g_unculturedBurkholderiaceae
CGCCCTGTCGATCGTCTTCCTGTATGGCAGCGCGGTGCTCTTCGCGATGCACGGCGCCACGATCCTCGCGACGGCCCGCGTAGGTGGTGAACGGGAAATCGAACAGATCACCGATCGCGGGACCGCCGCCGAACGGTCGATGCTGA	d_Bacteria	p_Gemmatimonadota	c_Gemmatimonadetes	o_Gemmatimonadales	f_Gemmatimonadaceae	g_unculturedGemmatimonadaceae
CGCCCTGTCGATTGCCTTCCTCTACGGCTCGGTGCTGCTGTTCGCGATGCACGGCGGAACGATTCTGGCGGTCAGCCGCTTTGGTGGTGAGCGCGAGATCGAACAAATCGCCGACCGCGGTACGGCCTCCGAGCGCGCCGCTTTG	d_Bacteria	p_Proteobacteria	c_Gammaproteobacteria	o_Burkholderiales	f_Burkholderiaceae	g_Rhodoferax
CGCGCTGTCGATCGTGTTCCTGTACGGCTCGGTGCTGCTGTTCGCCATGCACGGCGCGACCATCCTCGCGGTGGGCCGCTACGGTGGCGAGCGCGAGATCGAGCAGATCGTCGATCGCGGCACGGCCTCGGAACGCGCGGCGCTG	d_Bacteria	p_Proteobacteria	unclassified	unclassified	unclassified	unclassified
CATGCTTTCAATTGCCTTCCTCTATGGCTCGGTGCTGTTATTTGCGATGCACGCGGGAACAATTTTGGCTGTGTCCCGTTTTGGCGGCGAGCGTGAAATAGAGCAGATCGTTGATCGTGGTACTGCCTCAGAAAGAGCGGCTTTA	d_Bacteria	p_Proteobacteria	c_Gammaproteobacteria	o_Burkholderiales	f_Burkholderiaceae	g_Polynucleobacter
TGCGCTGTCGATTGTTTTCCTGTATGGCTCGGCACTTTTGTTTGCGATGCATGGTGCCACGATTTTGGCGGTGGGCCGCTACGGCGGTGAGCGTGAGATTGAGCAAATCGTCGACCGTGGAACAGCCTCTGAGCGTGCTGGCTTG	d_Bacteria	p_Proteobacteria	c_Gammaproteobacteria	o_Burkholderiales	f_Burkholderiaceae	g_Rhodoferax
CATGTTATCGATTTTCTTTTTGTACGGTTCTGTATTACTCTTTGCGATGCATGGCGCCACGATTTTAGCGGTCAGTCGGTATGGTGGTGAGCGCGAAATTGAGCAAATTGTTGATCGTGGGACGGCGTCTGAACGAGCAGCTTTG	d_Bacteria	p_Proteobacteria	c_Gammaproteobacteria	o_Burkholderiales	f_Burkholderiaceae	g_Polynucleobacter
TGCTTTATCGATTGTGTTTTTGTATGGCTCGGTGTTGCTGTTCGCTATGCACGGTGCCACCATCTTGGCTGTCACACGCTTTGGTGGCGAGCGTGAAATCGAGCAAATCGTCGACCGTGGTACCGCGTCTGAACGTGCTGCTTTG	d_Bacteria	p_Proteobacteria	c_Gammaproteobacteria	o_Burkholderiales	f_Burkholderiaceae	unclassified
CGCGCTCTCGATCGCCTTCCTCTATGGATCGGCGCTCCTGTTCGCGATGCACGGCGCGACCGTTCTCGCCATCAGCCGTTATGGCGGCGAGCGCGAGATCGAACAGATCACTGATCGCGGCACGGCGTTCGAGCGTGGCGCTCTC	d_Bacteria	p_Proteobacteria	c_Alphaproteobacteria	unclassified	unclassified	unclassified
TGCATTGTCGATTGCGTTCTTGTATGGATCAGCGCTCTTGTTCGCGATGCACGGCGCAACGATTCTTGCGGTAGGTCGTTACGGCGGTGAGCGCGAGATTGAACAAATTATTGATCGCGGTACAGCGACGGAGCGCGCAGCATTG	d_Bacteria	p_Proteobacteria	c_Gammaproteobacteria	o_Burkholderiales	f_Burkholderiaceae	g_unculturedBurkholderiaceae
CGCTTTGTCGATTGTGTTTTTGTATGGCTCAGTGTTGCTGTTTGCCATGCACGGTGCGACCATCTTGGCCGTCACGCGTTACGGCGGCGAGCGCGAGATTGAGCAAATTGTGGACCGCGGCACTGCCTCCGAGCGCGCCGCATTG	d_Bacteria	p_Proteobacteria	c_Gammaproteobacteria	o_Burkholderiales	f_Burkholderiaceae	g_Limnohabitans
CGCGCTCTCGATCGTCTTCCTCTACGGCTCCGTGCTGCTTTTCGCGATGCACGCGGCGACGATCCTCGCGGTGAGCCGCCTCGGTGGCGAGCGCGAAATCGAGCAGATCACCGACCGCGGCACGGCCGCGGAGCGCTCGGCGCTC	d_Bacteria	p_Proteobacteria	c_Alphaproteobacteria	unclassified	unclassified	unclassified
TGCGTTATCAATTGTGTTTTTGTATGGCTCGGTGTTGCTGTTTGCCATGCACGGCGCCACCATTTTGGCGGTGACCCGATTTGGTGGTGAGCGCGAGATTGAACAAATTGTGGACCGTGGCACTGCATCTGAGCGAGCAGCGTTG	d_Bacteria	p_Proteobacteria	c_Gammaproteobacteria	o_Burkholderiales	f_Burkholderiaceae	g_Polaromonas
CGCCCTGTCGATTGCCTTCCTCTACGGCTCGGCCCTGCTGTTTGCGATGCACGGTGCCACCATCTTGGCGGTGGGTCGCTACGGCGGCGAGCGCGAGATCGAGCAGATCGTCGACCGCGGCACAGCCAGCGAGCGCGCTGCCCTC	d_Bacteria	p_Proteobacteria	c_Gammaproteobacteria	o_Burkholderiales	f_Burkholderiaceae	g_unculturedBurkholderiaceae
CGCCCTGTCCATCGTGTTCCTGTACGGCTCGGTGCTGCTGTTTGCCATGCACGGGGCCACCATCCTCGCGGTGGGCCGCTACGGTGGTGAGCGCGAGATCGAACAGATCGTGGACCGCGGCACGGCTTCCGAGCGGGCGGCCCTG	d_Bacteria	p_Proteobacteria	c_Gammaproteobacteria	unclassified	unclassified	unclassified
TGCCTTGTCGATCGTGTTTTTGTATGGCTCGGTCTTGTTGTTTGGCATGCACGGCGCGACGATTTTGGCGGTGACCCGTTTCGGCGGTGAGCGCGAGATCGAGCAAATCGTTGACCGTGGCACCGCTTCTGAGCGTGCAGCCTTG	d_Bacteria	p_Proteobacteria	c_Gammaproteobacteria	o_Burkholderiales	f_Burkholderiaceae	g_Limnohabitans
TATGTTATCGATTGTCTTCCTCTATGGTTCGGCACTCTTATTTGCCATGCACGGTGCAACTATCTTGGCAGTCGGTCGATATGGTGGAGAGCGTGAGATTGAGCAAATTGTGGATCGGGGAACCGCATCAGAGCGCGCTGGTTTA	d_Bacteria	p_Proteobacteria	c_Gammaproteobacteria	o_Burkholderiales	f_Burkholderiaceae	unclassified
CGCACTTTCCATCGTCTTCCTCTATGGCTCAGTCCTGCTGTTTGCGATGCACGGGGCAACCATTCTTGCGGTCAGCCGCTATGGCGGCGAGCGCGAAATCGAGCAAATTGTGGACCGCGGAACGGCCTCGGAACGTGCTGCACTG	d_Bacteria	p_Proteobacteria	c_Alphaproteobacteria	unclassified	unclassified	unclassified
TATGTTATCGATTGCCTTCCTCTATGGTTCGGCATTGTTATTTGCCATGCATGGAGCAACCATCCTCGCGGTTGGCCGCTACGGTGGTGAGCGCGAAATTGAACAAATTGTGGATCGCGGAACTGCATCGGAGCGCGCTGGCTTA	d_Bacteria	p_Proteobacteria	c_Gammaproteobacteria	o_Burkholderiales	f_Burkholderiaceae	g_Polynucleobacter
TATGTTGTCGATCGCCTTCCTGTACGGCTCGGCGCTGTTGTTTGCGATGCATGCGGCCACCATTCTGGCGGTCGGCCGCTACGGTGGCGAGCGCGAGATCGAGCAGATTTATGACCGGGGCACGGCAAGCGAACGCGCAGCGCTC	d_Bacteria	p_Proteobacteria	unclassified	unclassified	unclassified	unclassified
CATGCTTTCGATTGCTTTCCTATATGGATCAGCACTCTTATTTGCAATGCATGGTGCAACCATTTTGGCAGTAAGCCGCTTTGGTGGTGAACGTGAGATTGAGCAAATCGTAGATCGTGGTACAGCTTCAGAAAGAGCCGCTTTG	d_Bacteria	p_Proteobacteria	c_Gammaproteobacteria	o_Burkholderiales	f_Burkholderiaceae	g_Polynucleobacter
TGCCTTGAGCATTGTGTTTTTGTACGGCTCGGTGTTGTTGTTTGCAATGCACGGTGCCACCATCTTGGCGGTCACGCGTTTTGGTGGCGAGCGGGAGATTGAACAAATCGTCGACCGTGGCACCGCTTCTGAGCGTGCTGCTTTG	d_Bacteria	p_Proteobacteria	c_Gammaproteobacteria	o_Burkholderiales	f_Burkholderiaceae	g_Limnohabitans
TGCGCTTTCGATCGTCTTCCTCTACGGTTCAGTGCTGCTCTTTGCGATGCATGCCGCGACCATTCTGGCCCTCGGCCGCTATGGTGGTGAGCGTGAAATTGAACAGACGCTTGATCGTGGCACGGCGGCGGAACGTGGTGGGTTG	d_Bacteria	unclassified	unclassified	unclassified	unclassified	unclassified
CGCGCTAAGCATTGTCTTCCTTTATGGATCGGCCCTGCTGTTTGCGATGCATGGGGCGACCATTCTGTCGGTGACCCGTCTGGGTGGCGACCGTGAATTGGAACAGATCGTCGATCGCGGCACTGCGTCCGAGCGTGCAGCCCTG	d_Bacteria	p_Proteobacteria	c_Alphaproteobacteria	o_Rhodobacterales	f_Rhodobacteraceae	unclassified
CGCCCTGTCGATTGCATTCCTCTACGGCTCGGTGCTGCTGTTCGCCATGCACGGCGCGACCATTCTGGCGGTCAGCCGCTTCGGTGGTGAGCGCGAGATCGAACAAATCGCTGACCGTGGTACAGCCTCTGAGCGCGCCGCCTTG	d_Bacteria	p_Proteobacteria	c_Gammaproteobacteria	o_Burkholderiales	f_Burkholderiaceae	g_Rhodoferax
CATGCTCTCGATTGTCTTCCTGTATGGATCAGCACTCTTATTTGCTATGCATGGCGCAACCATTTTGGCAGTCAGCCGCTTTGGTGGTGAACGTGAAATTGAACAAATTGTTGATCGCGGTACCGCTTCAGAAAGAGCTGCATTA	d_Bacteria	p_Proteobacteria	c_Gammaproteobacteria	o_Burkholderiales	f_Burkholderiaceae	g_Polynucleobacter
TATGTTATCGATTGTCTTCCTCTATGGTTCGGCACTCTTATTTGCCATGCACGGTGCCACTATCTTGGCAGTTGGTCGATATGGTGGAGAGCGTGAGATTGAGCAAATTGTGGATCGTGGAACAGCATCGGAGCGCGCTGGCTTA	d_Bacteria	p_Proteobacteria	c_Gammaproteobacteria	o_Burkholderiales	f_Burkholderiaceae	unclassified
CGCGCTGTCCATCGTCTTCCTCTACGGCTCGACGCTGCTGTTCGCGATGCACGGCGCAACCATCCTGGCCGTGACGCGCTACGGCGGTGACCGGGAAATCGACCAGATCATCGACCGCGGCACCGCCAGCGAGCGCGCTGCGCTG	d_Bacteria	p_Proteobacteria	unclassified	unclassified	unclassified	unclassified
TGCGCTGTCGATTGTTTTCCTGTATGGCTCGGCACTTTTGTTTGCGATGCACGGCGCCACAATTTTGGCTGTGGGCCGCTATGGTGGTGAGCGTGAGATTGAGCAGATCGTCGATCGTGGAACCGCCTCGGAGCGTGCTGGCTTG	d_Bacteria	p_Proteobacteria	unclassified	unclassified	unclassified	unclassified
CGCGCTGTCGATCGTCTTCTTGTACGGGTCGGTTCTGCTGTTTGCCATGCACGGCGCCACCATTTTGGCGGTGACTCGGTATGGCGGAGAGCGCGAGATCGAGCAAATTGTGGACCGCGGAACCGCCTCTGAGCGTGCTGGCTTG	d_Bacteria	p_Proteobacteria	c_Gammaproteobacteria	o_Burkholderiales	f_Burkholderiaceae	g_Limnohabitans
TTGTCTCTCTATCGTCTTCCTTTACGGGTCGGCTCTCTTGTTTGCGATGCATGGTGCGACGATTCTTGCCGTCAGCCGCTATGGCGGTGAGCGTGAAATTGAGCAGATTACCGATCGCGGTACGGCTTCTGAACGGGCTGCATTG	d_Bacteria	p_Proteobacteria	c_Alphaproteobacteria	o_Caulobacterales	f_Caulobacteraceae	g_Aquidulcibacter
TGCTCTTTCCATCGTCTTCTTGTATGGATCGGTGCTGTTATTTGCGATGCACGGAGCCACCATTTTGGCGGTCAGCCGTTACGGCGGCGAGCGCGAGATTGAACAAATTGTGGACCGAGGTACGGCTTCTGAGCGGGCTGGCTTG	d_Bacteria	p_Proteobacteria	c_Gammaproteobacteria	o_Burkholderiales	f_Burkholderiaceae	g_Limnohabitans
TATGTTATCGATTGCCTTCCTCTATGGTTCGGCATTGTTATTTGCCATGCACGGTGCAACCATCCTCGCGGTTGGTCGCTATGGTGGTGAACGCGAGATTGAACAAATTGTGGATCGTGGAACTGCATCGGAGCGCGCTGGCTTA	d_Bacteria	p_Proteobacteria	c_Gammaproteobacteria	o_Burkholderiales	f_Burkholderiaceae	g_Polynucleobacter
TGCCCTGTCCATTGTGTTCCTTTATGGCTCTGCGTTGTTGTTTGCAATGCACGGCGCTACCATCTTGGCAGTGGGCCGCTACGGCGGTGAACGTGAGATTGAACAAATTGTAGATCGCGGCACAGCCTCTGAGCGTGCTGCCTTG	d_Bacteria	p_Proteobacteria	c_Gammaproteobacteria	o_Burkholderiales	f_Burkholderiaceae	unclassified
CTGCCTCTCGATCGTCTTCCTTTATGGGTCGGCTCTCTTGTTCGCGATGCATGGTGCGACCATTCTTGCCGTCAGCCGTTATGGTGGCGAGCGCGAGATTGAGCAGATCACCGATCGCGGTACGGCTTCTGAACGGGCAGCTTTG	d_Bacteria	p_Proteobacteria	c_Alphaproteobacteria	o_Caulobacterales	f_Hyphomonadaceae	g_unclassifiedHyphomonadaceae
CGCACTCTCCATCGTGTTCCTCTATGGATCAGTGCTGCTGTTCGCGATGCACGGTGCCACCATTCTGGCGGTCAGCCGCTACGGCGGCGAGCGTGAGATCGAGCAGATCGTCGATCGCGGTACCGCCTCCGAGCGCGCCGCACTG	d_Bacteria	p_Proteobacteria	c_Gammaproteobacteria	o_Burkholderiales	unclassified	unclassified
TGCGCTGTCGATCGCCTTCCTCTACGGCTCGGCGCTGCTGTTCGCGATGCACGGCGCGACCATCCTCGCGGTGACCCGTTTCGGCGGCGAGCGCGAGATCGAGCAGATCGTCGACCGCGGCACGGCCTCCGAGCGCGCTGCGCTG	d_Bacteria	p_Proteobacteria	c_Gammaproteobacteria	o_Burkholderiales	f_Burkholderiaceae	g_Methylibium
CGCACTCTCCATCGTTTTCCTCTATGGATCGGTGCTGCTGTTCGCCATGCACGGCGCCACCATTCTGGCGGTCAGCCGTTACGGCGGCGAGCGTGAGATCGAGCAGATCGTCGATCGCGGTACCGCCTCCGAGCGCGCCGCACTG	d_Bacteria	p_Proteobacteria	c_Gammaproteobacteria	o_Burkholderiales	f_unculturedBurkholderiaceae	g_unculturedBurkholderiaceae
CGCGCTCAGCATCGCCTTCCTTTACGGCTCGGTGCTGCTGTTTGCCATGCACGGCGCCACCATCCTTGCGGTGGGCCGTTATGGCGGCGAGCGCGAAATCGAACAGATCACCGATCGCGGCACTGCCTCTGAACGTGCAGCGCTG	d_Bacteria	p_Proteobacteria	c_Alphaproteobacteria	o_Sphingomonadales	f_Sphingomonadaceae	g_Sandarakinorhabdus
TGCCTTGTCCATCGTCTTTTTGTATGGCTCGGTGCTGCTGTTTGCCATGCACGGGGCCACCATTTTGGCCGTGACCCGCTACGGCGGTGAGCGCGAGATTGAACAAATTGTCGACCGTGGCACGGCGTCTGAGCGTGCAGCCTTG	d_Bacteria	p_Proteobacteria	c_Gammaproteobacteria	o_Burkholderiales	f_Burkholderiaceae	g_Limnohabitans
TGCCTTGTCGATTGTCTTTTTGTACGGCTCGGTGCTGCTGTTTGCCATGCACGGGGCGACCATCTTGGCCGTGACCCGCTATGGCGGCGAGCGCGAAATCGAGCAAATCGTTGACCGTGGCACGGCGTCTGAGCGCGCCGCCTTG	d_Bacteria	p_Proteobacteria	c_Gammaproteobacteria	o_Burkholderiales	f_Burkholderiaceae	unclassified
TATGCTCTCGATCGCCTTCCTTTACGGATCGGCGCTGCTCTTCGCCATGCATGGCGCGACCATTCTCGCCGTCGGCCGCTTCGGCGGCGAGCGTGAGATCGAGCAGATCCTCGATCGCGGCACGGCGTCTGAACGCGCGGCTTTG	d_Bacteria	p_Proteobacteria	unclassified	unclassified	unclassified	unclassified
CATGCTTTCAATTGCCTTCCTCTATGGCTCAGTGCTCTTATTTGCGATGCACGCCGGCACAATTTTGGCAGTCTCGCGTTTTGGCGGTGAGCGTGAAATAGAGCAGATCGTCGATCGTGGAACTGCCTCAGAGCGGGCCGCTTTA	d_Bacteria	p_Proteobacteria	c_Gammaproteobacteria	o_Burkholderiales	f_Burkholderiaceae	g_Polynucleobacter
TGCCTTGTCCATTGTGTTCTTGTATGGCTCTGCCTTGTTGTTTGCAATGCACGGTGCCACCATCTTGGCAGTGAGCCGTTACGGCGGTGAGCGTGAGATTGAACAAATTGTAGACCGCGGTACAGCCTCTGAGCGTGCTGCCTTG	d_Bacteria	p_Proteobacteria	c_Gammaproteobacteria	o_Burkholderiales	f_Burkholderiaceae	g_Limnohabitans
CGCCTTGAGCATCGTGTTCCTGTACGGATCGGCCCTGCTGTTCGCGATGCACGGGGCGACCATCTTGTCGGTCACGCGTCTGGGCGGCGACCGGGAACTGGAACAGATCGTCGACCGCGGAACGGCATCGGAACGGGCTGCGTTG	d_Bacteria	p_Proteobacteria	c_Alphaproteobacteria	o_Rhodobacterales	f_Rhodobacteraceae	g_unculturedRhodobacteraceae
CGCGCTGTCGATCGTCTTCCTGTACGGCTCGGTGCTGCTGTTCGCCATGCACGGCGCCACCATCCTGGCCGTCAGCCGCTTCGGTGGTGACCGCGAGATCGAACAGATCATCGACCGTGGCACGGCAACAGAGCGCGCTGCACTC	d_Bacteria	p_Proteobacteria	c_Gammaproteobacteria	o_Burkholderiales	f_Burkholderiaceae	g_JOSHI-001
TGCCTTGTCGATTGTGTTCCTGTACGGCTCTGTGTTGTTGTTTGCAATGCACGGCGCCACCATCTTGGCCGTAGGACGTTACGGTGGTGAGCGTGAGATTGAACAAATTGTTGACCGCGGTACGGCTTCTGAGCGTGCGGCCTTG	d_Bacteria	p_Proteobacteria	c_Gammaproteobacteria	o_Burkholderiales	f_Burkholderiaceae	g_Limnohabitans
CGCGCTTTCGATCGTTTTCCTGTATGGCTCGACCCTTTTGTTCGCCATGCATGGGGCGACTATTCTCGCTGTTGGCCGCTATGGCGGCGAACGCGAAATCGAACAGATCACCGATCGCGGCACGGCTTCGGAGCGAGCAGCGCTG	d_Bacteria	p_Proteobacteria	c_Alphaproteobacteria	o_Sphingomonadales	f_Sphingomonadaceae	unclassified
TGCGTTATCGATTGTGTTTTTGTATGGCTCGGTGTTGCTGTTTGCCATGCACGGCGCCACCATTTTGGCGGTGACCCGATTTGGTGGTGAGCGCGAGATTGAACAAATTGTGGACCGTGGCACTGCATCTGAGCGAGCAGCGTTG	d_Bacteria	p_Proteobacteria	c_Gammaproteobacteria	o_Burkholderiales	f_Burkholderiaceae	g_Polaromonas
CATGCTCTCGATCGCCTTCCTCTACGGCTCAGCGCTGCTGTTCGCCATGCATGGCGCGACCATCCTCGCCGTGTCACGCCTCGGTGGTGAGCGCGAGATCGAGCAGATCATCGACCGCGGCACGGCCTCTGAGCGCGCCGCCCTG	d_Bacteria	p_Proteobacteria	c_Alphaproteobacteria	unclassified	unclassified	unclassified
CGCGCTGTCCATCGTATTTCTGTACGGCTCTGTGCTTTTGTTTGCCATGCACGGCGCCACGATTTTGGCGGTCAGCCGCTACGGCGGTGAGCGCGAGATTGAGCAAATTGTGGACCGCGGCACTGCCTCGGAACGCGCCGCCCTC	d_Bacteria	p_Proteobacteria	c_Gammaproteobacteria	o_Burkholderiales	f_Burkholderiaceae	g_Rhodoferax
TATGTTATCGATTGCCTTTCTCTATGGTTCGGCATTGTTATTTGCCATGCACGGTGCAACCATCCTCGCGGTTGGTCGCTACGGTGGTGAACGCGAGATTGAACAAATTGTGGATCGTGGAACTGCATCGGAGCGCGCTGGCTTA	d_Bacteria	p_Proteobacteria	c_Gammaproteobacteria	o_Burkholderiales	f_Burkholderiaceae	g_Polynucleobacter
TGCGCTGTCGATTGTGTTCTTGTATGGCTCCGTGCTTTTGTTTGCAATGCACGGCGCCACCATCTTGGCCGTTGGACGCTACGGCGGCGAGCGTGAGATTGAACAAATCGTAGACCGCGGTACGGCCTCTGAGCGTGCTGGCTTG	d_Bacteria	p_Proteobacteria	c_Gammaproteobacteria	o_Burkholderiales	f_Burkholderiaceae	unclassified
CGCGCTGTCGATCGTCTTCCTGTACGGCTCGGTGCTGCTGTTCGCAATGCACGGTGCCACCATCCTCGCCGTCAGCCGCTTCGGTGGTGACCGCGAGATCGAACAGATCATCGACCGTGGCACGGCAACAGAGCGCGCTGCACTC	d_Bacteria	p_Proteobacteria	c_Gammaproteobacteria	o_Burkholderiales	f_Burkholderiaceae	unclassified
CATGTTATCGATTTTCTTTTTGTACGGTTCTGTATTACTCTTTGCGATGCATGGCGCAACGATTTTAGCGGTCAGTCGGTACGGTGGTGAGCGCGAAATTGAGCAAATTGTTGATCGTGGGACGGCGTCTGAACGAGCAGCTTTG	d_Bacteria	p_Proteobacteria	c_Gammaproteobacteria	o_Burkholderiales	f_Burkholderiaceae	g_Polynucleobacter
CGCGCTTTCGATCGTTTTCCTGTATGGATCGACCTTGTTGTTTGCCATGCACGGGGCGACAATTCTCGCCGTTGGCCGCTATGGTGGCGAACGCGAGATCGAACAGATCACCGATCGCGGGACGGCGTCTGAGCGTGCGGCGCTG	d_Bacteria	p_Proteobacteria	c_Alphaproteobacteria	o_Sphingomonadales	f_Sphingomonadaceae	g_Sandarakinorhabdus
CATGCTGTCGATCGTCTTCCTGTACGGCTCGGCGCTGCTGTTCGCCATGCACGGGGCCACGATTCTGGCGGTGAGCCGTTTTGGCGGCGAGCGCGAAATCGAACAGATCACCGACCGCGGAACCGCCTCGGAGCGTGCGGCACTG	d_Bacteria	p_Proteobacteria	c_Gammaproteobacteria	o_Burkholderiales	unclassified	unclassified
TGCCTTGTCGATTGTGTTTTTGTATGGCTCGGCCTTGTTGTTTGCGATGCATGGCGCCACCATTTTGGCGGTGGGCCGTTACGGCGGCGAACGTGAAATCGAGCAAATCGTCGACCGCGGTACGGCCTCAGAACGCGCCGGTTTG	d_Bacteria	p_Proteobacteria	c_Gammaproteobacteria	o_Burkholderiales	f_Burkholderiaceae	unclassified
CGCACTTTCCATCGTTTTCTTGTATGGATCTGTCCTGTTGTTCGCGATGCACGGAGCCACCATTTTGGCGGTCAGCCGTTACGGCGGCGAGCGCGAGATTGAGCAAATTGTGGACCGCGGTACGGCTTCAGAGCGAGCTGGCTTG	d_Bacteria	p_Proteobacteria	c_Gammaproteobacteria	o_Burkholderiales	f_Burkholderiaceae	unclassified
CATGCTTTCGATTGCTTTCCTATATGGATCAGCACTCTTATTTGCAATGCATGGTGCAACCATTTTGGCTGTAAGCCGCTTTGGTGGTGAACGTGAGATTGAGCAAATCGTAGATCGTGGCACAGCTTCAGAAAGAGCCGCTTTG	d_Bacteria	p_Proteobacteria	c_Gammaproteobacteria	o_Burkholderiales	f_Burkholderiaceae	g_Polynucleobacter
TGCCCTGTCGATCGTCTTTCTTTATGGATCAGTGCTGCTATTTGCTATGCACGGCGCCACCATTTTGGCGGTGACGCGATATGGTGGCGAGCGCGAGATTGAACAAATTGTGGACCGTGGTACGGCCTCTGAGCGTGCTGGCTTG	d_Bacteria	p_Proteobacteria	c_Gammaproteobacteria	o_Burkholderiales	f_Burkholderiaceae	unclassified
CATGCTGTCGATTGCCTTCCTGTACGGCTCGGCGCTGGTGTTCGCGATGCACGGCGCCACCATCCTCGCGGTGAGCCGCTTCGGCGGCGAGCGGGAACTCGAGCAGATCGTCGATCGCGGCACTGCGTCCGAGCGCGCCGCGCTG	d_Bacteria	p_Proteobacteria	c_Gammaproteobacteria	o_Burkholderiales	f_Burkholderiaceae	unclassified
TATGTTGTCGATTGCGTTCTTGTATGGCTCTGCACTCTTGTTTGCCATGCATGGCGCGACAATTCTTGCAGTGAGCCAGTATGGTGGTGATCGCGAGGTTGAGCAGATCGTTGACCGAGGCAGTGCATCAGAGCGTGCGGCGCTA	d_Bacteria	p_Proteobacteria	c_Gammaproteobacteria	o_Burkholderiales	f_Burkholderiaceae	g_unculturedBurkholderiaceae
TGCCTTGTCGATCGTCTTTTTGTATGGTTCGGTGCTGTTGTTTGCCATGCATGGGGCGACCATCTTGGCCGTGACCCGCTATGGCGGTGAGCGCGAGATCGAACAAATCGTTGACCGTGGCACGGCCTCTGAGCGCGCAGCCTTG	d_Bacteria	p_Proteobacteria	c_Gammaproteobacteria	o_Burkholderiales	f_Burkholderiaceae	unclassified
CGCTTTATCGATCGCCTTCTTGTATGGATCAGCCTTGTTGTTCGCCATGCATGGCGCAACAATTTTAGCGGTCGGTCGTTATGGTGGTGAGCGCGAGATTGAACAAATTGTGGATCGTGGCACTGCATCGGAACGTGCAGCCTTG	d_Bacteria	p_Proteobacteria	unclassified	unclassified	unclassified	unclassified
CGCTTTGTCTATCGTCTTCCTCTACGGCTCTGTGCTCTTGTTTGCCATGCACGGCGCAACCATCTTGGCGGTGAGTCGCTATGGCGGCGAGCGTGAAATCGAGCAAATTGTTGATCGTGGCACGGCATCCGAGCGTGCAGCCTTG	d_Bacteria	p_Proteobacteria	c_Gammaproteobacteria	o_Burkholderiales	unclassified	unclassified
CGCCCTGTCGATCGTGTTCCTATATGGATCGGTGTTACTTTTCGCGATGCACGCCGGAACCATCATGGCTGTCAGTCGTTTCGGCGGCGAGCGCGAGGTCGAACAAGTGCTCGATCGCGGCACCGCGTCCGAGCGCGCGGCACTG	d_Bacteria	unclassified	unclassified	unclassified	unclassified	unclassified
CGCCTTGTCGATTGTGTTTTTGTATGGCTCTGCACTGTTGTTTGCCATGCACGGTGCCACCATCTTGGCCGTCGGCCGTTATGGCGGCGAGCGAGAGATTGAGCAAATTGTAGATCGCGGTACAGCGTCTGAGCGTGCGGCCTTG	d_Bacteria	p_Proteobacteria	c_Gammaproteobacteria	o_Burkholderiales	f_Burkholderiaceae	g_Limnohabitans
CGCCTTGTCCATCGTCTTCCTCTATGGCTCAGTGCTTTTGTTTGCCATGCACGGTGCAACCATCTTGGCGGTGAGTCGCTATGGTGGCGAACGTGAAATCGAGCAAATTGTTGACCGTGGCACAGCGTCCGAGCGTGCAGCCTTG	d_Bacteria	p_Proteobacteria	c_Gammaproteobacteria	o_Burkholderiales	f_Burkholderiaceae	unclassified
TGCGCTGTCGATTGTTTTCCTTTACGGATCGGCACTTTTGTTTGCGATGCACGGAGCCACGATTTTAGCGGTGGGCCGTTACGGTGGTGAGCGGGAGATTGAGCAAATTATCGACCGCGGAACTGCCTCTGAGCGTGCTGGCTTG	d_Bacteria	p_Proteobacteria	c_Gammaproteobacteria	unclassified	unclassified	unclassified
TGCCTTGAGCATTGTCTTCTTGTATGGCTCGGTGCTGCTGTTTGCGATGCACGGTGCCACCATCTTGGCGGTCACACGTTTTGGTGGCGAACGGGAGATTGAACAAATCGTCGACCGTGGTACCGCGTCCGAACGTGCAGGCCTG	d_Bacteria	p_Proteobacteria	c_Gammaproteobacteria	o_Burkholderiales	f_Burkholderiaceae	g_Limnohabitans
CATGTTGTCGATCGTGTTTCTCTATGGTTCGGCGCTGTTGTTCGCGATGCACGGGGCAACCATTCTGGCCGTAAGCCGTCTGGGGGGTGAGCGCGAAATTGAGCAAATCGTCGATCGTGGAACGGCTACGGAACGCGCCGCACTT	d_Bacteria	p_Proteobacteria	c_Alphaproteobacteria	unclassified	unclassified	unclassified
CATGCTCTCGATCGCCTTCCTCTATGGGTCGGCGCTGCTCTTCGCCATGCATGCGGCGACCATTCTGGCCGTCAGCCGCTTTGGCGGCGAGCGTGAGATCGAGCAGATCGTGGATCGTGGAACGGCCTCCGAGCGCGCCGCCCTC	d_Bacteria	p_Proteobacteria	c_Alphaproteobacteria	o_Rhizobiales	unclassified	unclassified
CGCTTTGTCGATTGTGTTCTTGTATGGCTCGGTACTGCTTTTTGCGATGCACGGCGCGACCATCTTGGCCGTGACGCGTTATGGCGGCGAGCGCGAGATTGAACAAATCGTTGACCGCGGCACTGCCTCTGAACGTGCCGGATTG	d_Bacteria	p_Proteobacteria	c_Gammaproteobacteria	o_Burkholderiales	f_Burkholderiaceae	unclassified
CGCCCTGTCGATCGTGTTCCTATACGGATCGGTGCTGCTTTTCGCGATGCACGCCGGAACCATCATGGCTGTCAGTCGTTTCGGCGGCGAGCGCGAGGTCGAACAAGTGCTCGATCGCGGCACTGCGTCCGAGCGCGCGGCACTG	d_Bacteria	p_Proteobacteria	unclassified	unclassified	unclassified	unclassified
TATGCTTTCAATTGTTTTCCTCTATGGCTCAGCACTCTTATTTGCCATGCATGGTGCAACTATTTTGGCAGTGAGCCGCTTTGGTGGCGAACGCGAGATTGAGCAAATCGTAGATCGCGGTACAGCTTCAGAGAGAGCAGCTTTG	d_Bacteria	p_Proteobacteria	c_Gammaproteobacteria	o_Burkholderiales	f_Burkholderiaceae	g_Polynucleobacter
TGCCTTGTCGATCGTGTTTTTGTACGGCTCGGTCTTGTTGTTTGGCATGCACGGCGCGACGATTTTGGCGGTGACCCGATTTGGTGGTGAGCGCGAGATCGAGCAAATCGTTGACCGCGGCACAGCTTCTGAGCGTGCAGCCTTG	d_Bacteria	p_Proteobacteria	c_Gammaproteobacteria	o_Burkholderiales	f_Burkholderiaceae	g_Limnohabitans
CGCGCTCTCCATTGTTTTCCTTTACGGATCGGTGCTGCTGTTCGCCATGCACGGTGCAACCATCCTGGCGGTCAGCCGCTACGGTGGCGAGCGTGAAATCGAGCAGATCGTCGACCGCGGTACCGCATCCGAGCGTGCAGCCCTG	d_Bacteria	p_Proteobacteria	c_Gammaproteobacteria	unclassified	unclassified	unclassified
TATGCTTTCGATCGTCTTCCTCTATGGCTCGACACTGTTGTTCGCCATGCACGGAGCGACCATTCTCGCCGTCAGCCGCTTTGGTGGCGAACGCGAGATCGAGCAGATCGTCGATCGCGGCACTGCCTCGGAAAGGGCGGCCCTC	d_Bacteria	p_Proteobacteria	c_Alphaproteobacteria	unclassified	unclassified	unclassified
TGCGCTCTCGATTGCCTTCCTGTATGGCTCGGCGCTGCTGTTCGCAATGCATGGCGCAACAATTCTTGCGGTAGGACGTTACGGTGGCGAGCGCGAGATCGAGCAGATCATCGATCGCGGTACTGCGACTGAGCGCGCCGCGCTG	d_Bacteria	p_Proteobacteria	c_Gammaproteobacteria	o_Burkholderiales	f_Burkholderiaceae	g_unculturedBurkholderiaceae
CATGCTCTCGATCGCGTTCCTCTATGGATCCGCACTGATCTTCGCGATGCATGGCGCAACAATTCTCGCGGTTTCCCATCTCGGTGGTGATCGCGAAATCGAACAGATCATCGACCGTGGCACCGCCTCGGAACGTGCGGCTTTG	d_Bacteria	p_Proteobacteria	c_Alphaproteobacteria	unclassified	unclassified	unclassified
TGCACTGTCTATCGTATTCCTGTACGGCTCGGTGCTCTTGTTTGCGATGCACGGCGCCACGATTTTGGCGGTCAGCCGCTACGGCGGTGAGCGCGAGATCGAGCAGATTGTGGACCGCGGTACCGCCTCGGAACGCGCCGCCCTG	d_Bacteria	p_Proteobacteria	c_Gammaproteobacteria	o_Burkholderiales	f_Burkholderiaceae	g_Rhodoferax
TGCCCTCTCGATCGCCTTCCTTTATGGCTCGACGCTGCTCTTCGCGATGCACGGCGCAACCATCCTGGCAGTCGGCCGGTACGGCGGCGAGCGCGAGATCGAGCAGATCACCGATCGCGGTACCGCATCGGAGCGCGCCGCCCTC	d_Bacteria	p_Proteobacteria	c_Alphaproteobacteria	o_Sphingomonadales	f_Sphingomonadaceae	g_Novosphingobium
TGCCTTGTCCATCGTCTTTTTGTATGGCTCGGTGTTGTTATTTGCCATGCACGGGGCCACCATTTTGGCTGTGACCCGGTATGGTGGCGAGCGTGAGATTGAGCAAATCGTGGACCGTGGCACAGCCTCTGAGCGTGCAGCCTTG	d_Bacteria	p_Proteobacteria	c_Gammaproteobacteria	o_Burkholderiales	f_Burkholderiaceae	g_Limnohabitans
TATGCTCTCGATCGCCTTCCTCTACGGTTCGGCGCTGCTCTTCGCCATGCATGGCGCGACGATTCTCGCCGTTGGCCGCTTCGGCGGCGAACGCGAGATCGAGCAGATCCTCGATCGCGGCACCGCCTCCGAGCGTGCGGCGCTG	d_Bacteria	p_Proteobacteria	c_Alphaproteobacteria	unclassified	unclassified	unclassified
CGCGCTGTCCATCGTCTTCCTGTACGGCTCGGTGCTGCTGTTTGCCATGCACGGTGCCACCATCCTGGCGGTGGGCCGCTACGGCGGTGAGCGCGAGATCGAGCAGATCGTGGATCGCGGCACGGCTTCGGAGCGCGCCGCCCTG	d_Bacteria	p_Proteobacteria	c_Gammaproteobacteria	unclassified	unclassified	unclassified
TGCGCTTTCGATCGTCTTCCTCTACGGTTCAGTGCTGCTCTTTGCGATGCATGCCGCGACCATTTTGGCCCTTGGCCGCTATGGTGGTGAGCGTGAAATTGAACAGACGCTTGATCGTGGCACGGCGGCGGAACGTGGTGGGTTG	d_Bacteria	p_Proteobacteria	c_Alphaproteobacteria	unclassified	unclassified	unclassified
TGCCTTGAGTATTGTGTTCTTGTATGGCTCTGTGTTGTTGTTCGCCATGCACGGCGCCACCATCTTGGCGGTCACCCGTTATGGGGGAGAACGCGAGATCGAGCAAATTGTCGACCGCGGTACCGCATCGGAGCGTGCAGGCCTA	d_Bacteria	p_Proteobacteria	c_Gammaproteobacteria	o_Burkholderiales	f_Burkholderiaceae	unclassified
CGCGTTGTCGATCGTGTTCCTGTACGGCTCGGTGCTGCTGTTTGCGATGCACGCCGGCACCATCATGGCGGTCACCCGCTATGGCGGAGAGCGCGAAGTGGAGCAAGTCCTCGATCGTGGTACGGCCTCCGAACGTGCGGCGCTC	d_Bacteria	p_Proteobacteria	c_Gammaproteobacteria	o_Steroidobacterales	f_Steroidobacteraceae	g_unculturedSteroidobacteraceae
CGCCCTGTCGATTGCATTCCTCTACGGCTCGGTGCTGCTGTTCGCGATGCACGGCGCGACGATCCTGGCGGTCAGCCGCTTCGGCGGTGAGCGCGAGATCGAACAAATCGCCGACCGTGGCACAGCCTCTGAGCGCGCCGCCTTG	d_Bacteria	p_Proteobacteria	c_Gammaproteobacteria	o_Burkholderiales	f_Burkholderiaceae	unclassified
TGCGCTGTCGATTGTTTTCCTTTACGGATCGGTACTGTTGTTTGCGATGCACGGCGCCACGATTTTGGCTGTGGGCCGCTACGGTGGTGAGCGTGAGATTGAGCAAATCGTTGACCGCGGAACCGCCTCTGAGCGTGCTGGCTTG	d_Bacteria	p_Proteobacteria	c_Gammaproteobacteria	o_Burkholderiales	f_Burkholderiaceae	unclassified
TGCGCTGTCTATTGTTTTCCTCTACGGATCGGCACTTTTGTTTGCGATGCACGGTGCCACGATTTTGGCGGTGGGCCGTTACGGTGGTGAGCGGGAGATTGAGCAAATTGTCGACCGCGGAACTGCCTCTGAGCGCGCTGCATTG	d_Bacteria	p_Proteobacteria	c_Gammaproteobacteria	o_Burkholderiales	f_Burkholderiaceae	g_Rhodoferax
TATGTTGTCGATTGTGTTCTTGTATGGCTCGGTATTGCTTTTTGCTATGCACGGCGCAACCATCTTAGCGGTAAGTCGTTTTGGTGGCGAGCGTGAAATCGAGCAAATCGTCGATCGCGGTACCGCATCCGAGCGCGCCGGCCTT	d_Bacteria	p_Proteobacteria	c_Gammaproteobacteria	o_Burkholderiales	f_Burkholderiaceae	unclassified
CGCGCTGTCCATCGTCTTCCTGTACGGCTCGGTGCTGCTGTTTGCCATGCACGGTGCCACCATCCTGGCGGTGGGCCGCTACGGCGGTGAGCGCGAGATCGAGCAGATCGTGGACCGCGGCACGGCTTCGGAGCGCGCCGCCCTG	d_Bacteria	p_Proteobacteria	c_Gammaproteobacteria	o_Burkholderiales	f_Burkholderiaceae	unclassified
CGCTTTGAGTATTGTGTTTTTGTACGGCTCGGTGTTGTTGTTCGCCATGCACGGCGCCACCATTTTGGCGGTCACCCGTTTTGGCGGAGAACGTGAAATTGAACAAATTGTCGACCGCGGTACCGCGTCGGAACGTGCAGCCCTG	d_Bacteria	p_Proteobacteria	c_Gammaproteobacteria	o_Burkholderiales	f_Burkholderiaceae	unclassified
TATGCTATCAATTGTTTTCCTCTATGGCTCAGCACTCTTATTTGCCATGCATGGTGCAACTATTTTGGCAGTGAGCCGCTTTGGTGGCGAACGCGAGATTGAGCAAATCGTAGATCGCGGTACAGCTTCAGAGAGAGCAGCTTTG	d_Bacteria	p_Proteobacteria	c_Gammaproteobacteria	o_Burkholderiales	f_Burkholderiaceae	g_Polynucleobacter
CATGATTTCGATCTTCTTCTTGTTGGGTTCAGTGCTGATTTTGGCAATCCACGGTGCCACGATTGTGGCCACTTCGAAGTGGGGTGCTGAACGCGAAATCGACGAGATGGTGATGGAAGGCTCCGGGACGCATCGGGCGCAATTG	d_Bacteria	p_Chloroflexota	c_UnclassifiedChloroflexota	o_UnclassifiedChloroflexota	f_UnclassifiedChloroflexota	g_UnclassifiedChloroflexota
TGCATTGTCGATTGCGTTCTTGTATGGATCAGCGCTCTTGTTCGCGATGCACGGCGCAACAATTCTTGCGGTCGGTCGTTACGGCGGTGAGCGCGAGATTGAACAAATTATTGATCGCGGTACAGCGACGGAGCGCGCAGCATTG	d_Bacteria	p_Proteobacteria	c_Gammaproteobacteria	o_Burkholderiales	f_Burkholderiaceae	g_unculturedBurkholderiaceae
TGCTTTGAGCATTGTGTTTTTGTACGGCTCTGTGTTGCTGTTTGCCATGCATGGCGCCACCATCTTGGCGGTCACACGTTTTGGTGGTGAGCGGGAGATTGAACAAATCGTCGACCGTGGCACCGCGTCTGAACGTGCTGCTTTG	d_Bacteria	p_Proteobacteria	c_Gammaproteobacteria	o_Burkholderiales	f_Burkholderiaceae	g_Limnohabitans
CGCTTTGTCGATTGTCTTTTTGTACGGCTCGGTGCTGCTGTTTGCCATGCACGGGGCGACCATCTTGGCCGTGACCCGCTATGGCGGTGAGCGCGAGATCGAACAAATCGTTGACCGTGGCACGGCCTCTGAGCGCGCCGCCTTG	d_Bacteria	p_Proteobacteria	c_Gammaproteobacteria	o_Burkholderiales	f_Burkholderiaceae	unclassified
TGCGCTGTCGATTGCCTTCTTGTACGGTTCTGCGTTGCTGTTTGCGATGCATGGCGCGACGATTCTTGCGGTGGGTCGCTACGGTGGCGAGCGTGAAATCGAGCAGATCATCGATCGTGGTACTGCCACTGAGCGTGCCGCATTG	d_Bacteria	p_Proteobacteria	c_Gammaproteobacteria	o_Burkholderiales	unclassified	unclassified
TGCCTTGTCGATCGTGTTTTTGTATGGCTCGGTCTTGTTGTTTGGCATGCACGGCGCGACGATTTTGGCGGTGACCCGTTTCGGCGGTGAGCGCGAGATCGAGCAAATCGTTGACCGTGGCACCGCTTCCGAGCGCGCTGCTTTG	d_Bacteria	p_Proteobacteria	c_Gammaproteobacteria	o_Burkholderiales	f_Burkholderiaceae	unclassified
CGCTTTGTCGATTGTTTTCTTGTATGGCTCGGTGTTGCTGTTTGCGATGCATGGCGCGACCATCTTGGCCGTGACTCGTTACGGCGGCGAGCGCGAGATTGAACAAATCGTTGACCGCGGCACAGCCTCTGAACGTGCCGGATTG	d_Bacteria	p_Proteobacteria	c_Gammaproteobacteria	o_Burkholderiales	f_Burkholderiaceae	unclassified
TGCCTTGTCGATTGTCTTTTTGTACGGCTCGGTGCTGCTGTTTGCCATGCACGGGGCGACCATCTTGGCCGTGACCCGCTATGGCGGTGAGCGCGAGATCGAACAAATCGTTGACCGTGGCACGGCCTCTGAGCGCGCCGCCTTG	d_Bacteria	p_Proteobacteria	c_Gammaproteobacteria	o_Burkholderiales	f_Burkholderiaceae	g_unculturedBurkholderiaceae
CATGCTGTCGATCGTCTTCCTGTACGGCTCGGCGCTGCTGTTTGCGATGCACGGCGCGACGATCCTGGCGGTCAGCCGCTTCGGTGGTGAACGCGAAATCGAGCAGATCACCGATCGAGGCACCGCCTCGGAACGTGCGGCGCTG	d_Bacteria	p_Proteobacteria	c_Gammaproteobacteria	o_Burkholderiales	f_Burkholderiaceae	g_Rhizobacter
CGCGCTGTCGATCGTCTTCCTCTACGGCTCGGTGCTGCTCTTCGCGATGCACGGCGCCACGATCCTGGCGGTCTCGCGGTTTGGTGGCGAACGCGAGATCGAGCAGATCGTCGACCGCGGCACGGCCAGTGAACGCGCCGCCTTG	d_Bacteria	p_Proteobacteria	c_Alphaproteobacteria	unclassified	unclassified	unclassified
TGCGTTGTCTATCGTCTTCCTGTATGGCTCGGTGTTGCTGTTTGCCATGCACGGCGCCACCATATTGGCGGTGAGTCGCTTCGGCGGCGAGCGCGAGATCGAGCAGATCGTCGACCGCGGAACCGCCTCGGAGCGCGCCGCGCTT	d_Bacteria	p_Proteobacteria	c_Gammaproteobacteria	o_Burkholderiales	unclassified	unclassified
CGCGCTCTCCATCGTCTTCCTTTACGGATCGACGTTGTTGTTTGCGATGCATGCGGCCACTATTCTTGCAGTAGGCCGTTATGGCGGCGAGCGCGAGATTGAACAGATCGTGGATCGCGGCACGGCGTCGGAGCGCGCAGCTTTG	d_Bacteria	p_Proteobacteria	c_Alphaproteobacteria	o_Rhizobiales	f_Beijerinckiaceae	g_unculturedBeijerinckiaceae
CGCTTTATCGATCGCCTTCCTGTATGGCTCTGCTTTGTTGTTCGCCATGCATGGCGCAACGATTTTAGCGGTAGGCCGTTATGGTGGTGAGCGCGAGATTGAACAAATTGTGGATCGTGGCACTGCATCGGAACGTGCAGCCTTG	d_Bacteria	p_Proteobacteria	c_Gammaproteobacteria	unclassified	unclassified	unclassified
TATGTTATCGATTGCCTTCCTCTATGGTTCGGCATTGTTATTTGCCATGCACGGTGCAACCATCCTCGCGGTTGGTCGCTACGGTGGTGAACGCGAGATTGAACAAATTGTGGATCGTGGAACTGCATCGGAGCGTGCTGGCTTA	d_Bacteria	p_Proteobacteria	c_Gammaproteobacteria	o_Burkholderiales	f_Burkholderiaceae	g_Polynucleobacter
CGCTTTGTCGATTGTCTTTTTGTACGGCTCGGTGCTGCTGTTTGCCATGCACGGGGCGACCATCTTGGCCGTGACCCGCTATGGTGGTGAGCGCGAGATCGAACAAATCGTTGACCGTGGCACGGCCTCTGAGCGCGCCGCCTTG	d_Bacteria	p_Proteobacteria	c_Gammaproteobacteria	o_Burkholderiales	f_Burkholderiaceae	unclassified
CGCCTTGTCGATTGTGTTTTTGTATGGCTCTGCATTGTTATTTGCCATGCACGGTGCCACTATCTTGGCCGTCGGCCGTTATGGCGGCGAGCGAGAGATTGAACAAATTGTAGATCGCGGTACAGCGTCTGAGCGTGCGGCCTTG	d_Bacteria	p_Proteobacteria	c_Gammaproteobacteria	o_Burkholderiales	f_Burkholderiaceae	unclassified
CGCTTTATCGATTGCCTTCCTGTATGGATCAGCCTTGTTGTTCGCCATGCATGGCGCAACAATTTTAGCGGTCGGTCGTTATGGTGGTGAACGCGAGATTGAACAGATTGTTGATCGTGGTACCGCCTCTGAACGTGCTGCTTTG	d_Bacteria	p_Proteobacteria	c_Gammaproteobacteria	unclassified	unclassified	unclassified
CGCTCTTTCCATTGTGTTTTTGTACGGCTCGGCTTTGTTGTTTGCCATGCACGGAGCCACCATTTTGGCTGTGACCCGTTTTGGTGGAGAGCGCGAGATTGAACAAATCACCGACCGCGGCACAGCCTCTGAACGAGCCGCTTTG	d_Bacteria	p_Proteobacteria	c_Gammaproteobacteria	o_Burkholderiales	f_Burkholderiaceae	g_Limnohabitans
TGCTTTGTCGATTGTGTTTTTGTACGGCTCGGCCTTGTTGTTTGCGATGCATGGCGCCACCATTTTGGCGGTGGGCCGTTATGGCGGTGAACGTGAGATCGAGCAAATCGTCGATCGTGGGACCGCTTCTGAACGCGCTGGCTTG	d_Bacteria	p_Proteobacteria	c_Gammaproteobacteria	o_Burkholderiales	f_Burkholderiaceae	unclassified
CATGCTTTCGATCGCATTCCTTTATGGATCGACGCTGCTCTTCGCCATGCATGCGGCCACCATTCTGGCGGTCAGCCGTTTTGGCGGCGAACGTGAAATCGAGCAGATCGTGGATCGCGGCACGGCGTCGGAACGCGCAGCCCTC	d_Bacteria	p_Proteobacteria	c_Alphaproteobacteria	o_Rhizobiales	f_Beijerinckiaceae	g_Methylocapsa
CATGCTTTCGATTGCTTTCCTATATGGATCAGCACTCTTATTTGCAATGCATGGTGCAACCATTTTGGCTGTAAGCCGCTTTGGTGGTGAACGTGAGATTGAGCAAATCGTAGATCGTGGTACAGCTTCAGAAAGAGCCGCTTTG	d_Bacteria	p_Proteobacteria	c_Gammaproteobacteria	o_Burkholderiales	f_Burkholderiaceae	g_Polynucleobacter
CGCCTTGAGCATTGTGTTTTTATATGGCTCGGTGTTGTTGTTCGCCATGCACGGCGCCACCATCTTGGCGGTCACCCGTTATGGGGGAGAACGTGAAATTGAACAAATTGTCGACCGCGGTACCGCGTCGGAACGTGCAGGCCTG	d_Bacteria	p_Proteobacteria	c_Gammaproteobacteria	o_Burkholderiales	f_Burkholderiaceae	unclassified
CGCTCTTTCGATCGTCTTCCTGTACGGTTCGACGCTGCTCTTCGCGATGCACGCCGCAACCATCCTGGCGGTTGGTCAGTACGGCGGCGAGCGTGAGATCGAACAGATCGTCGATCGCGGCACGGCGTCGGAGCGCGCAGCGTTG	d_Bacteria	p_Proteobacteria	c_Alphaproteobacteria	unclassified	unclassified	unclassified
CGCCCTGTCTATCGTCTTCCTGTACGGCTCAGTGCTGTTGTTTGCCATGCACGGCGCAACCATTCTGGCGGTGACGCGCTTTGGCGGCGAACGGGAGATCGAGCAAATTGTTGACCGCGGCACTGCTTCAGAGCGGGCTGCCCTG	d_Bacteria	p_Proteobacteria	c_Gammaproteobacteria	o_Burkholderiales	unclassified	unclassified
CATGTTGTCGATTGTTTTCCTTTACGGATCCGTGCTCCTCTTCGCAATGCATGGCGGAACTATTTTGGCAGTCAGCCGCTTTGGTGGCGAACGCGAGATTGAGCAAATCGTTGATCGTGGTACAGCCTCAGAAAGAGCGGCTTTA	d_Bacteria	p_Proteobacteria	c_Gammaproteobacteria	o_Burkholderiales	unclassified	unclassified
TATGTTATCGATTGTCTTCCTCTATGGTTCGGCACTCTTATTTGCTATGCACGGCGCTACCATCTTGGCAGTTGGGCGTTATGGTGGTGAGCGCGAGATCGAGCAGATTGTGGATCGCGGTACTGCATCAGAGCGCGCCGGTTTA	d_Bacteria	p_Proteobacteria	unclassified	unclassified	unclassified	unclassified
CGCGCTGTCGATTGCCTTCCTCTATGGCTCTGCTCTGCTGTTCGCCATGCACGGCGCTACCATCCTGGCCGTGGGCCGCTATGGTGGCGAACGGGAGATTGAACAGATCGTCGACCGTGGCACAGCGTCCGAGCGCGCTGCCTTG	d_Bacteria	p_Proteobacteria	c_Alphaproteobacteria	unclassified	unclassified	unclassified
TGCCTTGAGCATTGTTTTCTTGTATGGCTCAGTGCTGCTGTTTGCGATGCACGGTGCCACCATCTTGGCGGTCACACGTTTTGGTGGCGAACGGGAGATTGAACAAATTGTCGACCGCGGTACCGCGTCCGAACGTGCAGGCCTG	d_Bacteria	p_Proteobacteria	c_Gammaproteobacteria	o_Burkholderiales	f_Burkholderiaceae	unclassified
CGCTTTATCGATCGCCTTCCTGTATGGATCAGCCTTGTTGTTCGCCATGCATGGCGCAACAATTTTAGCGGTCGGTCGTTATGGTGGTGAGCGCGAGATTGAACAAATTGTGGATCGTGGCACTGCATCGGAACGTGCAGCCTTG	d_Bacteria	p_Proteobacteria	unclassified	unclassified	unclassified	unclassified
TTGCCTCTCGATCGCCTTCCTGTACGGCTCGGCCCTGCTGTTCGCCATGCATGGCGGCACGATCCTGTCGGTCACCCGCTACGGCGGCGACCGGGAGCTCGACCAGATCAGCGACCGGGGCACCGCCTCGGAGCGGGCCGGACTG	d_Bacteria	p_Proteobacteria	c_Alphaproteobacteria	unclassified	unclassified	unclassified
TGCGTTGTCGATTGTGTTCTTGTACGGTTCTGTGTTGTTGTTTGCCATGCACGGTGCCACCATCTTGGCCGTCGGACGTTATGGCGGTGAGCGTGAAATTGAACAAATTGTAGATCGCGGTACGGCTTCTGAGCGGGCTGCTTTG	d_Bacteria	p_Proteobacteria	c_Gammaproteobacteria	o_Burkholderiales	f_Burkholderiaceae	g_Limnohabitans
TGCTTTGTCCATCGTCTTCTTGTATGGGTCGGTGCTGCTGTTTGCCATGCACGGGGCCACCATTTTGGCTGTGACCCGCTATGGCGGCGAGCGCGAGATTGAACAAATTGTCGACCGTGGCACGGCGTCTGAGCGCGCAGCCTTG	d_Bacteria	p_Proteobacteria	c_Gammaproteobacteria	o_Burkholderiales	f_Burkholderiaceae	unclassified
CGCGCTCTCGATCGCTTTCCTCTACGGTTCGGCGCTCCTGTTCGCGATGCACGGGGCGACCATCCTTGCGGTCAGCCGTTATGGCGGCGAGCGCGAGATCGAGCAGATCACCGATCGCGGCACGGCGTCGGAGCGCGCAGCCCTG	d_Bacteria	p_Proteobacteria	unclassified	unclassified	unclassified	unclassified
TTGTCTCTCGATTGTCTTCCTCTATGGGTCGGCTCTCTTGTTTGCGATGCATGGGGCGACCATTCTTGCCGTCAGCCGCTATGGCGGTGAGCGTGAAATTGAGCAGATCACCGATCGCGGTACGGCTTCTGAACGGGCTGCATTG	d_Bacteria	p_Proteobacteria	c_Alphaproteobacteria	o_Caulobacterales	f_Caulobacteraceae	g_Aquidulcibacter
TGCTTTGTCGATTGTGTTTTTGTACGGCTCGGCCTTGTTGTTTGCGATGCATGGCGCCACCATTTTGGCGGTGGGCCGTTATGGCGGCGAACGTGAGATCGAGCAAATCGTCGACCGTGGGACCGCCTCTGAACGCGCTGGCTTG	d_Bacteria	p_Proteobacteria	c_Gammaproteobacteria	o_Burkholderiales	f_Burkholderiaceae	unclassified
CGCCCTTTCCATTGCGTTCCTCTACGGCTCTGCCGTGTTGTTCGCCATGCACGGGGCCACCATTCTGGCGGTCGCTCGGATGGGTGGTGAGCGGGAAATCGAGCAGATCACCGACCGTGGAACGGCCGCCGAGCGCTCCATGCTC	d_Bacteria	p_Proteobacteria	c_Alphaproteobacteria	unclassified	unclassified	unclassified
CGCGCTCTCGATCGTTTTCCTCTATGGCTCGACGCTGCTCTTCGCGATGCATGCGGCGACCATTCTCGCAGTCGGCCGCTACGGCGGCGAGCGCGAGCTGGAGCAGATCGCCGACCGTGGCACCGCGTCTGAGCGCGCTGCGCTG	d_Bacteria	p_Proteobacteria	c_Alphaproteobacteria	unclassified	unclassified	unclassified
CATGCTCTCGATCGTCTTCCTCTATGGGTCGGCGCTGCTCTTCGCCATGCATGCGGCGACCATTCTGGCCGTCAGCCGCTTCGGCGGCGAGCGCGAGATCGAGCAGATCATTGATCGTGGAACGGCCTCCGAGCGCGCCGCATTG	d_Bacteria	p_Proteobacteria	c_Alphaproteobacteria	unclassified	unclassified	unclassified
TGCGCTGTCGATCGTCTTCTTGTATGGCTCGGTGCTTTTGTTTGCCATGCACGGTGCCACGATTTTGGCGGTGAGTCGCTACGGTGGCGAACGCGAAATCGAGCAGATTGTGGACCGCGGTACCGCGTCGGAACGCGCCGCACTC	d_Bacteria	p_Proteobacteria	c_Gammaproteobacteria	o_Burkholderiales	f_Burkholderiaceae	g_Rhodoferax
CGCTTTGAGCATTGTGTTTTTATACGGCTCGGTGTTGTTGTTCGCCATGCACGGTGCCACCATCTTGGCGGTCACCCGTTTTGGCGGAGAACGTGAAATTGAACAAATTGTCGACCGCGGTACCGCGTCGGAACGTGCAGCCCTG	d_Bacteria	p_Proteobacteria	c_Gammaproteobacteria	o_Burkholderiales	f_Burkholderiaceae	unclassified
CGCGTTGTCGATCGTGTTCCTGTATGGCTCAGTGCTGCTGTTTGCAATGCATGCCGGCACCATCCTGGCGGTCAGCCGCTTCGGCGGTGAGCGCGAGGTGGAGCAATCACTGGACCGCGGCACCGCATCCGAGCGCGCGGCCTTG	d_Bacteria	p_Proteobacteria	unclassified	unclassified	unclassified	unclassified
CATGCTCTCCATCGCCTTCCTCTATGGATCGGCGCTGCTCTTCGCCATGCATGCGGCGACCATTCTGGCGGTGAGCCGGTTTGGCGGCGAGCGTGAAATCGAGCAGATCGTCGATCGTGGAACGGCATCGGAACGCGCCGCCCTG	d_Bacteria	p_Proteobacteria	c_Alphaproteobacteria	o_Rhizobiales	f_Beijerinckiaceae	g_Methylocapsa
CATGCTCTCGATCACGTTCCTCTACGGATCGACGCTGCTGTTCGCCATGCACGGGGGCACGATCCTGGCCTGCTCGCGCTACGGCGCGGAGCGCGAGATCGACCAGATCGTCGACCGCGGCACGGCCACCGAGCGCGCCGCCCTG	d_Bacteria	p_Proteobacteria	c_Alphaproteobacteria	o_Rhizobiales	f_Beijerinckiaceae	g_Methylobacterium
TGCCTTGTCGATTGTGTTCTTGTATGGCTCTGTACTGTTGTTTGCAATGCACGGCGCCACCATCTTGGCCGTTGGACGTTACGGCGGCGAGCGTGAAATTGAACAAATCGTAGACCGCGGCACGGCTTCTGAGCGTGCTGGCTTG	d_Bacteria	p_Proteobacteria	c_Gammaproteobacteria	o_Burkholderiales	f_Burkholderiaceae	g_Limnohabitans
CATGCTGTCGATCGTGTTCCTGTACGGCTCGACGCTACTGTTCGCGATGCACGGCGCGACGATCCTCGCGGTGACGCCGTACGGCGGCGAGCGCGAAATCGAGCAGATCGTCGACCGCGGCACGGCCTCTGAGCGCGCCGCGCTA	d_Bacteria	p_Proteobacteria	c_Gammaproteobacteria	o_Burkholderiales	unclassified	unclassified
CATGCTCTCGATCGTGTTCCTGTACGGCTCCACCGTGCTGTTCGCGATGCATGCCGGAACGATTCTCGCGGTGAGCCGCTATGGCGGCGACCGCGAGATCGACCAGATCGTGGACCGCGGCACGGCCTCCGAGCGTGCAGCGCTC	d_Bacteria	p_Proteobacteria	unclassified	unclassified	unclassified	unclassified
CGCTTTGTCGATTGTGTTCTTGTATGGTTCGGTGCTGCTGTTTGCGATGCATGGCGCGACCATCTTGGCCGTGACGCGTTATGGCGGCGAGCGCGAGATTGAACAAATCGTTGACCGCGGCACTGCCTCTGAACGTGCCGGATTG	d_Bacteria	p_Proteobacteria	c_Gammaproteobacteria	o_Burkholderiales	f_Burkholderiaceae	g_Limnohabitans
CGCGCTGTCGATCGTCTTCCTGTACGGCTCGGTGCTGCTGTTCGCAATGCACGGCGCAACTATCCTCGCCGTCAGCCGCTTCGGTGGTGACCGCGAGATTGAGCAGATCATCGACCGCGGCACGGCCTCGGAGCGTGCTGCGCTC	d_Bacteria	p_Proteobacteria	c_Gammaproteobacteria	o_Burkholderiales	f_Burkholderiaceae	unclassified
CGCGCTGTCTATCGTATTCCTGTACGGCTCGGTGCTCTTGTTTGCGATGCACGGCGCCACGATTTTGGCGGTCAGCCGCTACGGCGGAGAGCGCGAGATCGAGCAAATTGTCGATCGCGGTACCGCATCTGAACGCGCCGCCCTG	d_Bacteria	p_Proteobacteria	c_Gammaproteobacteria	o_Burkholderiales	f_Burkholderiaceae	g_Rhodoferax
CATGCTCTCGATCGTGTTCCTGTACGGCTCCACCGTGCTGTTCGCGATGCATGCCGGAACGATTCTCGCGGTGAGCCGCTATGGCGGTGATCGCGAGATAGACCAGATCGTGGACCGCGGCACGGCCTCCGAGCGTGCAGCGCTC	d_Bacteria	p_Proteobacteria	unclassified	unclassified	unclassified	unclassified
CGCCTTGAGCATCGTCTTCCTGTACGGATCGGCCCTGCTGTTCGCGATGCACGGGGCGACCATCTTGTCGGTCACGCGTCTGGGCGGCGACCGGGAACTGGAACAGATCGTTGACCGCGGAACGGCATCGGAACGGGCTGCGTTG	d_Bacteria	p_Proteobacteria	c_Alphaproteobacteria	o_Rhodobacterales	f_Rhodobacteraceae	g_unculturedRhodobacteraceae
TGCGCTGTCAATTGTTTTCCTTTACGGATCGGCACTTTTGTTTGCGATGCACGGAGCCACGATTTTGGCGGTGGGCCGTTACGGTGGTGAGCGGGAGATTGAGCAAATTATCGACCGCGGAACTGCCTCTGAGCGTGCTGGCTTG	d_Bacteria	p_Proteobacteria	c_Gammaproteobacteria	o_Burkholderiales	f_Burkholderiaceae	unclassified
TATGCTCTCGATTGCCTTCCTATATGGATCGGCACTCTTATTTGCAATGCATGGCGCAACCATTTTGGCAGTCAGTCGCTTTGGTGGTGAACGTGAAATTGAACAAATTGTTGATCGCGGTACCGCCTCAGAAAGAGCTGCTTTA	d_Bacteria	p_Proteobacteria	c_Gammaproteobacteria	o_Burkholderiales	f_Burkholderiaceae	g_Polynucleobacter
CGCTTTATCGATCGCCTTCCTGTATGGATCTGCCTTGTTGTTCGCCATGCATGGCGCAACAATTTTAGCGGTCGGTCGTTATGGTGGTGAACGCGAGATTGAACAGATTGTTGATCGTGGTACCGCCTCTGAACGTGCTGCTTTG	d_Bacteria	p_Proteobacteria	unclassified	unclassified	unclassified	unclassified
TGCGCTGTCGATTGTGTTCTTGTATGGCTCCGTACTTTTGTTTGCAATGCACGGCGCCACCATCTTGGCCGTTGGACGCTACGGCGGCGAGCGTGAGATTGAACAAATCGTAGACCGCGGTACGGCCTCTGAGCGTGCTGGCTTG	d_Bacteria	p_Proteobacteria	c_Gammaproteobacteria	o_Burkholderiales	f_Burkholderiaceae	unclassified
CGCGCTGTCCATCGTGTTCTTGTATGGATCAGTGCTCTTGTTTGCCATGCACGGTGCCACCATTTTGGCAGTGACGCGTTATGGTGGAGAGCGCGAGATTGAACAAATTGTCGACCGCGGCACTGCCTCTGAGCGTGCTGGCTTG	d_Bacteria	p_Proteobacteria	c_Gammaproteobacteria	o_Burkholderiales	f_Burkholderiaceae	g_Limnohabitans
CGCCTTGTCGATTGTGTTTTTGTATGGCTCTGCACTGTTGTTTGCAATGCACGGTGCCACCATCTTGGCCGTCGGCCGTTATGGCGGCGAGCGAGAGATTGAACAAATTGTAGATCGCGGTACAGCGTCTGAGCGTGCTGCCTTGTTCTGGCGATGGAATGGA	d_Bacteria	p_Proteobacteria	c_Gammaproteobacteria	o_Burkholderiales	f_Burkholderiaceae	g_Limnohabitans
CGCTTTATCGATTGCCTTCCTGTATGGATCAGCCTTGTTGTTCGCCATGCATGGCGCAACAATTTTAGCGGTAGGCCGTTATGGTGGTGAGCGCGAGATTGAACAGATTGTTGATCGTGGTACCGCCTCTGAACGTGCTGCTTTG	d_Bacteria	p_Proteobacteria	c_Gammaproteobacteria	unclassified	unclassified	unclassified
TGCCTTGTCGATTGTCTTTTTGTACGGCTCGGTGTTGCTGTTTGCCATGCACGGGGCGACCATCTTGGCCGTGACCCGCTATGGCGGCGAGCGCGAGATCGAGCAAATCGTTGACCGTGGCACGGCCTCTGAGCGCGCCGCCTTG	d_Bacteria	p_Proteobacteria	c_Gammaproteobacteria	o_Burkholderiales	f_Burkholderiaceae	unclassified
CGCGCTGTCGATCGTCTTCCTGTACGGCTCGGTACTGCTGTTCGCAATGCACGGTGCCACCATCCTCGCCGTCAGCCGCTTCGGTGGTGACCGCGAGATCGAACAGATCATCGACCGTGGCACGGCAACAGAGCGCGCTGCACTC	d_Bacteria	p_Proteobacteria	c_Gammaproteobacteria	o_Burkholderiales	f_Burkholderiaceae	unclassified
CGCTTTATCGATTGTGTTTTTGTACGGCTCGGTGTTGCTGTTTGCCATGCACGGCGCCACCATTTTGGCGGTGACTCGTTTCGGCGGCGAGCGCGAAATTGAACAAATCGTTGACCGGGGTACTGCGTCCGAGCGTGCTGCTTTG	d_Bacteria	p_Proteobacteria	c_Gammaproteobacteria	o_Burkholderiales	f_Burkholderiaceae	unclassified
TGCCCTCAGCATCGCGTTCCTCTACGGTTCGGCCCTGCTGTTTGCCATGCATGGGGCAACGATCCTGTCTGTCACCCGTCTGGGCGGCGACCGGGAATTGGAGCAGATCGTTGACCGCGGCACAGCCTCTGAACGCGCCGCCTTG	d_Bacteria	p_Proteobacteria	c_Alphaproteobacteria	o_Rhodobacterales	f_Rhodobacteraceae	g_unculturedRhodobacteraceae
CATGCTCTCGATCGCCTTCCTCTACGGCTCGGCGCTGCTGTTCGCGATGCATGGCGCCACCATCCTGTCGGTGTCGCGGCTGGGTGGCGAGCGCGAGCTCGAGCAGATCGTCGACCGTGGCACCGCATCCGAGCGCGCCGCCCTG	d_Bacteria	p_Proteobacteria	c_Alphaproteobacteria	unclassified	unclassified	unclassified
CATGCTGTCGATCGTCTTCCTGTACGGCTCGGCGCTGCTGTTTGCAATGCACGGCGCGACGATCCTGGCGGTCAGCCGCTTCGGTGGTGAACGCGAAATCGAGCAGATCACCGATCGAGGCACCGCCTCGGAACGTGCGGCGCTG	d_Bacteria	p_Proteobacteria	c_Gammaproteobacteria	o_Burkholderiales	f_Burkholderiaceae	unclassified
CATGCTCTCGATCGCCTTCCTCTACGGATCGGCACTGCTCTTCGCCATGCATGGCGCGACGATCCTTGCGGTGTCACGCCTTGGCGGCGAGCGCGAGATCGAGCAGATCATCGACCGCGGCACGGCGTCTGAGCGCGCGGCCCTG	d_Bacteria	p_Proteobacteria	c_Alphaproteobacteria	o_Rhizobiales	f_unculturedRhizobiales	g_unculturedRhizobiales
TATGTTATCGATTGCCTTCCTCTATGGTTCGGCATTGTTATTTGCTATGCACGGTGCAACCATCCTCGCGGTTGGTCGCTACGGTGGTGAACGCGAGATTGAACAAATTGTGGATCGTGGAACTGCATCGGAGCGCGCTGGCTTA	d_Bacteria	p_Proteobacteria	c_Gammaproteobacteria	o_Burkholderiales	f_Burkholderiaceae	g_Polynucleobacter
TGCGCTGTCCATCGTATTTCTGTACGGCTCGGTGCTCTTGTTTGCCATGCATGGCGCGACGATTTTGGCTGTCAGCCGTTACGGCGGTGAGCGTGAAATTGAGCAGATTGTGGACCGCGGCACCGCCTCGGAACGCGCCGCCTTG	d_Bacteria	p_Proteobacteria	c_Gammaproteobacteria	o_Burkholderiales	f_Burkholderiaceae	g_Rhodoferax
CGCGCTGTCTATCGTCTTTTTGTACGGTTCGGCCTTGTTGTTCGCCATGCACGGTGCCACCATTTTGGCGGTGACCCGTTTTGGTGGAGAGCGCGAGATTGAACAAATCACCGACCGGGGCACGGCCTCGGAACGGGCTGCATTG	d_Bacteria	p_Proteobacteria	c_Gammaproteobacteria	o_Burkholderiales	f_Burkholderiaceae	g_Limnohabitans
TGCGCTCTCGATCGTGTTCCTCTACGGCTCGGTGCTGTTGTTCGCGATGCACGGTGCCACCATCCTGGCGGTGAGCCGCTTCGGTGGCGAGCGCGAGATCGAGCAGATCGTCGACCGCGGCACGGCCAGCGAGCGGGCCGCGCTG	d_Bacteria	p_Proteobacteria	c_Gammaproteobacteria	o_Burkholderiales	f_Burkholderiaceae	unclassified
TGCCTTGAGCATTGTGTTCTTGTATGGCTCGGTTCTGCTGTTTGCGATGCACGGTGCCACCATCTTGGCGGTAACCCGTTTTGGTGGTGAACGCGAGATCGAGCAAATTGTCGACCGCGGTACCGCGTCTGAGCGTGCTGCTTTG	d_Bacteria	p_Proteobacteria	c_Gammaproteobacteria	o_Burkholderiales	f_Burkholderiaceae	g_Limnohabitans
TGCCCTGTCCATTGTGTTCCTGTATGGCTCTGCGTTATTGTTTGCAATGCACGGCGCTACCATCTTGGCAGTGGGCCGCTACGGCGGTGAACGTGAGATTGAACAAATTGTAGATCGCGGCACAGCCTCTGAGCGTGCTGCCTTG	d_Bacteria	p_Proteobacteria	c_Gammaproteobacteria	unclassified	unclassified	unclassified
TGCGCTCTCGATTGCGTTTTTGTATGGCTCGGTACTGCTGTTTGCAATGCACGGCGCGACCATTTTGGCGGTGGGCCGGTATGGCGGCGAACGCGAGATCGAGCAAATCGTCGATCGTGGTACCGCCTCGGAGCGTGCTGCTTTG	d_Bacteria	p_Proteobacteria	c_Gammaproteobacteria	o_Burkholderiales	f_Burkholderiaceae	unclassified
CGCTTTGAGCATTGTGTTTTTGTACGGCTCGGTGTTGTTGTTCGCCATGCACGGCGCCACCATCTTGGCGGTCACCCGCTTTGGCGGAGAACGTGAAATTGAACAAATTGTCGACCGCGGTACCGCGTCGGAACGTGCAGCCCTG	d_Bacteria	p_Proteobacteria	c_Gammaproteobacteria	o_Burkholderiales	f_Burkholderiaceae	g_Limnohabitans
CGCGCTGTCGATCGTCTTCCTGTACGGCTCGGTGCTGCTGTTCGCAATGCACGGCGCAACCATCCTCGCCGTCAGCCGCTTCGGTGGTGACCGTGAGATTGAGCAGATCATCGACCGCGGCACGGCCTCGGAGCGTGCTGCGCTC	d_Bacteria	p_Proteobacteria	c_Gammaproteobacteria	o_Burkholderiales	f_Burkholderiaceae	unclassified
TGCGCTGTCGATTGTGTTCTTATATGGCTCTGTGCTGTTGTTTGCAATGCACGGCGCTACCATTTTGGCAGTGGGCCGCTACGGCGGCGAGCGTGAGATTGAACAAATCGTAGACCGCGGTACGGCTTCTGAGCGTGCTGGCTTG	d_Bacteria	p_Proteobacteria	c_Gammaproteobacteria	o_Burkholderiales	f_Burkholderiaceae	unclassified
CATGCTCTCGATCGCGTTCCTCTATGGATCAGCACTGATCTTCGCGATGCATGGCGCAACAATTCTTGCGGTTTCCCATCTCGGTGGTGATCGCGAAATCGAACAGATCATCGACCGTGGCACCGCCTCGGAACGTGCGGCTTTG	d_Bacteria	p_Proteobacteria	c_Alphaproteobacteria	unclassified	unclassified	unclassified
CGCTTTGTCGATTGTGTTCTTGTATGGCTCGGTGCTGCTTTTTGCGATGCACGGCGCGACCATCTTGGCCGTGACGCGTTATGGTGGCGAGCGTGAGATTGAACAAATCGTTGACCGCGGCACTGCCTCTGAACGTGCCGGATTG	d_Bacteria	p_Proteobacteria	c_Gammaproteobacteria	o_Burkholderiales	f_Burkholderiaceae	g_Limnohabitans
CGCACTGTCGATCGTGTTCCTGTACGGCTCGGTGCTGCTGTTCGCGATGCACGGCGCCACGATCCTGGCCGTCAGCCGCTTTGGTGGTGAGCGCGAGATCGAGCAGATCGTCGACCGCGGCACGGCGAGCGAGCGCGCCGCACTC	d_Bacteria	p_Proteobacteria	c_Gammaproteobacteria	unclassified	unclassified	unclassified
CGCCTTGTCGATCGTCTTCCTGTACGGCTCGGTGCTGCTGTTTGCCATGCACGGCGCCACCATCCTGGCGGTGGGCCGCTACGGCGGTGAGCGCGAGATCGAGCAGATCGTGGACCGCGGCACGGCCTCGGAGCGGGCGGCCCTG	d_Bacteria	p_Proteobacteria	c_Gammaproteobacteria	unclassified	unclassified	unclassified
CTGCCTCTCGATCGTCTTCCTGTACGGATCCGTGCTGCTGTTTGCCATGCACGGCGCCACGATCCTGGCCGTGAGCCGCTATGGTGGCGAGCGCGAGATCGAGCAGATCGTCGACCGCGGCACCGCGACCGAGCGCGCCGCCCTG	d_Bacteria	p_Proteobacteria	c_Alphaproteobacteria	o_Rhizobiales	unclassified	unclassified
CGCACTTTCCATCGTCTTCTTGTATGGATCGGTGCTGTTATTTGCGATGCACGGAGCCACCATTTTGGCGGTCAGCCGTTACGGCGGTGAGCGCGAGATTGAACAAATTGTGGACCGTGGTACGGCTTCAGAGCGGGCTGGCTTG	d_Bacteria	p_Proteobacteria	c_Gammaproteobacteria	o_Burkholderiales	f_Burkholderiaceae	g_Limnohabitans
CGCGCTGTCTATCGTGTTCTTGTATGGCTCGGTGCTGCTGTTTGCCATGCATGGCGCCACCATTTTGGCGGTGAGCCGCTTTGGCGGTGAGCGCGAGATTGAGCAGATCGTGGACCGCGGCACCGCGTCTGAGCGCGCCGCCCTG	d_Bacteria	p_Proteobacteria	c_Gammaproteobacteria	o_Burkholderiales	f_Burkholderiaceae	g_Rhodoferax
CATGCTGTCGATCGTGTTCCTGTACGGCTCGACGCTGCTGTTCGCGATGCACGGCGCGACGATCCTCGCGGTGACGCCGTACGGCGGCGAGCGCGAGATCGAGCAGATCGTCGACCGCGGCACGGCCTCGGAGCGCGCGGGGCTC	d_Bacteria	p_Proteobacteria	c_Gammaproteobacteria	o_Burkholderiales	f_Burkholderiaceae	unclassified
CATGCTCTCGATCGTCTTCCTCTACGGCTCGACGCTGCTGTTTGCGATGCACGGCGCGACGATCCTGGCGGTGAGCCGGTTCGGAGGCGAGCGCGAGATCGAGCAGATCGTCGACCGCGGCACCGCGACGGAGCGCGCAGCTCTG	d_Bacteria	p_Proteobacteria	unclassified	unclassified	unclassified	unclassified
TGCGCTTTCCATCGTCTTTTTGTATGGCTCGGTGCTGCTGTTTGCCATGCACGGCGCCACCATCCTGGCGGTGAGCCGCTTCGGTGGCGAGCGGGAGATAGAGCAAATCGTAGACCGAGGCACGGCCAGTGAGCGCGCTGCGCTC	d_Bacteria	p_Proteobacteria	c_Gammaproteobacteria	o_Burkholderiales	f_Burkholderiaceae	unclassified
CGCGCTGTCGATCGTGTTCCTCTATGGCTCGGCCCTGCTGTTTGCCATGCACGGTGCGACCATTCTGGCGGTGACCCGCTTTGGTGGTGAACGCGAGATCGAACAGATCACCGACCGGGGCACGGCCTCTGAGCGTGCGGCCTTG	d_Bacteria	p_Proteobacteria	c_Gammaproteobacteria	o_Burkholderiales	f_Burkholderiaceae	g_Limnohabitans
TGCCTTGTCGATTGTCTTTTTGTACGGCTCGGTGTTGCTGTTTGCGATGCACGGGGCGACCATCTTGGCCGTGACCCGCTATGGCGGTGAGCGCGAGATCGAACAAATCGTTGACCGTGGCACGGCCTCTGAGCGCGCCGCCTTG	d_Bacteria	p_Proteobacteria	c_Gammaproteobacteria	o_Burkholderiales	f_Burkholderiaceae	unclassified
TGCCCTCAGCATCGTGTTCCTCTACGGTTCGGCCCTGCTGTTTGCCATGCATGGGGCAACGATCCTGTCTGTCACCCGTCTGGGCGGCGACCGGGAATTGGAGCAGATCGTTGACCGTGGCACAGCCTCTGAACGCGCCGCTTTG	d_Bacteria	p_Proteobacteria	c_Alphaproteobacteria	o_Rhodobacterales	f_Rhodobacteraceae	g_unculturedRhodobacteraceae
CATGCTCTCGATCGTCTTCCTTTACGGGTCGGCGCTGTTGTTTGCCATGCATGGCGCGACCATCCTTGCCGTCAGCCGATTGGGCGGCGAGCGCGAAATTGAACAGATTGTCGATCGTGGAACCGCCACCGAGCGCGCTGCCCTG	d_Bacteria	p_Proteobacteria	c_Alphaproteobacteria	unclassified	unclassified	unclassified
TATGCTCTCTATTGCCTTCCTATATGGATCGGCACTCTTATTTGCAATGCATGGCGCAACCATTTTAGCAGTCAGCCGCTTTGGTGGTGAACGTGAAATTGAACAAATTGTTGATCGCGGTACCGCTTCAGAAAGAGCTGCATTA	d_Bacteria	p_Proteobacteria	c_Gammaproteobacteria	o_Burkholderiales	f_Burkholderiaceae	g_Polynucleobacter
CATGCTCTCGATTGTGTTCCTGTACGGCTCCACCGTGCTGTTCGCGATGCATGCCGGAACGATTCTCGCGGTGAGCCGCTATGGCGGCGACCGCGAGATCGACCAGATCGTGGACCGCGGCACGGCCTCCGAGCGTGCAGCGCTC	d_Bacteria	p_Proteobacteria	unclassified	unclassified	unclassified	unclassified
CGCCTTGTCGATTGTCTTTTTGTACGGCTCGGTGCTGCTGTTTGCGATGCACGGGGCGACCATCTTGGCCGTGACCCGCTATGGCGGCGAGCGCGAGATCGAGCAAATCGTTGACCGAGGCACCGCCTCTGAGCGCGCCGCCTTG	d_Bacteria	p_Proteobacteria	c_Gammaproteobacteria	o_Burkholderiales	f_Burkholderiaceae	g_unculturedBurkholderiaceae
CGCACTAAGCATCGTGTTCCTCTACGGTTCGGCCCTGCTATTTGCCATGCACGGGGCGACGATTTTGTCGGTCACCCGCTTGGGCGGCGACCGCGAGTTGGAACAGATCGTCGATCGTGGCACAGCCTCGGAACGCGCCGCTTTG	d_Bacteria	p_Proteobacteria	c_Alphaproteobacteria	o_Rhodobacterales	f_Rhodobacteraceae	g_unculturedRhodobacteraceae
CGCGCTTTCGATCGTCTTCCTGTATGGATCGGCCTTGCTCTTTGCGATGCATGCGGCGACCATTCTTGCTGTCAGCCGCTACGGCGGCGAGCGCGAGATCGAGCAGATCGTCGATCGCGGCACAGCAACGGAACGTGCGGCGCTC	d_Bacteria	p_Proteobacteria	c_Alphaproteobacteria	o_Rhizobiales	f_Beijerinckiaceae	g_unculturedBeijerinckiaceae
TGCCTTGTCGATTGTCTTTTTGTACGGCTCGGTATTGTTGTTTGCCATGCACGGGGCAACCATTTTGGCCGTGACCCGCTATGGCGGCGAGCGCGAGATCGAGCAAATCGTTGACCGTGGCACGGCGTCTGAGCGCGCAGCCTTG	d_Bacteria	p_Proteobacteria	c_Gammaproteobacteria	o_Burkholderiales	f_Burkholderiaceae	g_Limnohabitans
TGCTTTGTCGATTGTGTTTTTGTATGGCTCGGTGTTGCTGTTCGCTATGCACGGTGCAACTATCTTGGCAGTCACACGCTTTGGCGGCGAGCGTGAAATCGAGCAAATCGTCGACCGTGGTACCGCGTCTGAACGTGCTGCTTTG	d_Bacteria	p_Proteobacteria	c_Gammaproteobacteria	o_Burkholderiales	f_Burkholderiaceae	unclassified
TGCATTGTCGATTGCGTTCTTGTATGGATCAGCACTCTTGTTCGCGATGCACGGCGCAACGATTCTTGCGGTCGGTCGTTACGGCGGTGAGCGCGAGATTGAACAAATTATTGATCGCGGTACAGCGACGGAACGTGCAGCCTTG	d_Bacteria	p_Proteobacteria	c_Gammaproteobacteria	o_Burkholderiales	f_Burkholderiaceae	g_unculturedBurkholderiaceae
CTGCCTTTCGATCGTCTTTCTCTATGGCTCGGTGTTGTTGTTTGCCATGCATGGCGCGACCATCCTGGCTGTGTCGCGTTATGGCGGCGAGCGCGAGATCGAGCAGATCGTCGATCGCGGCACGGCGAGCGAGCGCGCCGCTCTG	d_Bacteria	p_Proteobacteria	unclassified	unclassified	unclassified	unclassified
TGCGCTGTCGATCGTCTTCCTCTATGGCTCGGCCCTGCTGTTTGCCATGCACGGCGCGACCATTTTGGCGGTGACCCGCTTTGGTGGTGAGCGTGAGATCGAGCAAATCACCGACCGGGGCACGGCCTCGGAACGTGCGGCCTTG	d_Bacteria	p_Proteobacteria	c_Gammaproteobacteria	o_Burkholderiales	f_Burkholderiaceae	g_Limnohabitans
TGCGCTGTCGATCGTCTTCTTGTACGGGTCGGTTCTGCTGTTTGCCATGCACGGCGCCACCATTTTGGCGGTGACACGGTACGGCGGAGAACGCGAGATCGAGCAAATTGTGGACCGCGGGACCGCATCTGAGCGTGCTGGCTTG	d_Bacteria	p_Proteobacteria	unclassified	unclassified	unclassified	unclassified
CGCGCTCTCGATCGTTTTCCTTTACGGATCAGTGTTGCTGTTCGCCATGCACGGTGCAACCATTCTGGCGGTCAGTCGCTACGGTGGCGAGCGAGAAATTGAGCAGATCGTCGACCGTGGTACAGCATCCGAGCGCGCAGCCCTG	d_Bacteria	p_Proteobacteria	c_Alphaproteobacteria	o_Rhodobacterales	f_Rhodobacteraceae	unclassified
TTGTCTCTCGATCGTCTTCCTCTACGGGTCGGCTCTCTTGTTTGCGATGCATGGTGCAACCATTCTTGCCGTTAGCCGCTATGGCGGTGAGCGTGAGATTGAGCAGATTACCGATCGCGGTACGGCTTCTGAACGGGCTGCATTG	d_Bacteria	p_Proteobacteria	c_Alphaproteobacteria	o_Caulobacterales	f_Caulobacteraceae	g_Aquidulcibacter
CGCGCTGTCGATCGTGTTCCTCTATGGCTCGGCCCTGCTGTTTGCCATGCACGGTGCGACCATTTTGGCGGTGACCCGCTTTGGTGGTGAACGCGAGATCGAACAGATCACCGACCGGGGCACGGCCTCTGAGCGTGCGGCCTTG	d_Bacteria	p_Proteobacteria	c_Gammaproteobacteria	o_Burkholderiales	f_Burkholderiaceae	g_Limnohabitans
TATGCTCTCGATTGCCTTCCTATATGGATCGGCACTCTTATTTGCAATGCATGGCGCAACCATTTTGGCAGTCAGCCGTTTTGGTGGTGAACGTGAAATTGAACAAATTGTTGATCGCGGTACCGCCTCAGAAAGAGCTGCTTTA	d_Bacteria	p_Proteobacteria	c_Gammaproteobacteria	o_Burkholderiales	f_Burkholderiaceae	g_Polynucleobacter
TATGTTATCGATTGTCTTCCTCTATGGTTCGGCACTCTTATTTGCCATGCACGGTGCCACTATCTTGGCAGTCGGTCGATATGGTGGAGAACGTGAGATTGAGCAAATTGTGGATCGGGGAACCGCATCAGAGCGCGCTGGCTTA	d_Bacteria	p_Proteobacteria	c_Gammaproteobacteria	o_Burkholderiales	unclassified	unclassified
CGCTTTGTCCATTGTGTTCTTGTATGGCTCGGTGCTGCTGTTTGCGATGCACGGCGCGACCATCTTGGCCGTGACGCGTTACGGCGGCGAGCGCGAGATTGAGCAAATCGTTGACCGCGGTACCGCATCTGAACGTGCTGGATTG	d_Bacteria	p_Proteobacteria	c_Gammaproteobacteria	o_Burkholderiales	f_Burkholderiaceae	unclassified
CGCGCTGTCGATTGTCTTCCTGTATGGCTCGGCCCTGCTGTTTGCCATGCACGGCGCCACCATCCTGGCCGTCACCCGTTTCGGTGGCGAGCGCGAGATCGAGCAGATCGTCGACCGCGGCACCGCTTCGGAGCGCGCGGCCCTC	d_Bacteria	p_Proteobacteria	c_Gammaproteobacteria	unclassified	unclassified	unclassified
CGCGTTGTCGATCGTATTCCTCTATGGCTCGGTGCTGCTGTTCGCGATGCACGGCGCCACCATCCTGGCGGTGGGCCGCTACGGCGGCGAGCGCGAGATCGAGCAGATCGTGGACCGCGGCACCGCCTCCGAGCGCGCCGCCCTG	d_Bacteria	p_Proteobacteria	c_Gammaproteobacteria	o_Burkholderiales	unclassified	unclassified
TGCGCTGTCGATTGTGTTTTTGTATGGTTCGGTGCTGCTGTTTGCCATGCACGGCGCAACTATTTTGGCTGTAGGCCGCTACGGTGGTGAGCGTGAAATTGAGCAGATCATTGACCGCGGCACAGCATCTGAGCGCGCAGGCCTC	d_Bacteria	p_Proteobacteria	c_Gammaproteobacteria	o_Burkholderiales	f_Burkholderiaceae	g_Polaromonas
CGCTCTTTCCATTGTGTTTTTGTACGGCTCGGCTTTGTTGTTTGCCATGCACGGAGCCACCATTTTGGCTGTGACCCGTTTTGGTGGAGAGCGCGAGATTGAACAAATCACCGACCGCGGCACAGCCTCAGAACGGGCCGCTTTG	d_Bacteria	p_Proteobacteria	c_Gammaproteobacteria	o_Burkholderiales	f_Burkholderiaceae	g_Limnohabitans
TATGCTATCGATTGCCTTCCTCTATGGTTCGGCACTCTTATTTGCCATGCACGGTGCCACTATCTTGGCAGTCGGTCGATATGGTGGAGAGCGTGAGATTGAGCAAATTGTGGATCGGGGAACCGCATCAGAGCGCGCTGGCTTA	d_Bacteria	p_Proteobacteria	c_Gammaproteobacteria	o_Burkholderiales	f_Burkholderiaceae	unclassified
TGCTTTGTCGATTGTGTTTTTGTATGGCTCGGTGTTGCTGTTCGCGATGCACGGTGCAACCATCTTGGCCGTCACACGCTTTGGCGGCGAGCGTGAAATCGAACAAATCGTCGACCGTGGTACAGCGTCTGAACGTGCTGCTTTA	d_Bacteria	p_Proteobacteria	c_Gammaproteobacteria	o_Burkholderiales	f_Burkholderiaceae	unclassified
TGCGCTCTCGATCGTCTTCCTCTATGGCTCGGTGCTGCTGTTCGCGATGCATGGCGCGACCATTCTCGCGGTCAGCCGTTACGGCGGCGAGCGTGAACTGGAGCAGATCACGGACCGTGGCACCGCGTCGGAGCGCGCGGCGCTG	d_Bacteria	p_Proteobacteria	c_Alphaproteobacteria	unclassified	unclassified	unclassified
TATGCTCTCGATTGCCTTCCTATATGGATCGGCACTCTTATTTGCAATGCATGGCGCAACCATTTTGGCAGTCAGCCGTTTTGGTGGTGAGCGTGAAATTGAACAAATTGTTGATCGCGGTACCGCCTCAGAAAGAGCCGCTTTA	d_Bacteria	p_Proteobacteria	c_Gammaproteobacteria	o_Burkholderiales	f_Burkholderiaceae	g_Polynucleobacter
CGCGCTGTCTATCGTCTTTTTGTACGGTTCGGCCTTGTTGTTCGCCATGCACGGTGCCACCATTTTGGCGGTGACCCGTTTTGGTGGAGAGCGCGAGATTGAACAAATCACCGACCGGGGCACAGCGTCCGAGCGGGCCGCGCTG	d_Bacteria	p_Proteobacteria	c_Gammaproteobacteria	o_Burkholderiales	f_Burkholderiaceae	g_Limnohabitans
TGCCTTGAGTATTGTGTTTTTGTATGGCTCGGTGCTGCTGTTTGCGATGCACGGTGCCACCATCTTGGCGGTGACCCGTTTTGGTGGTGAGCGCGAGATCGAACAAATTGTCGACCGCGGTACCGCGTCTGAGCGTGCTGCCTTG	d_Bacteria	p_Proteobacteria	c_Gammaproteobacteria	o_Burkholderiales	f_Burkholderiaceae	g_Limnohabitans
TATGTTGTCTATCGTATTCCTGTACGGCTCAGCACTGCTGTTTGCCATGCACGGTGCAACAATTCTCGCGGTGAGTCGGTTTGGTGGCGAGCGCGAAATTGAACAAATCGTTGATCGTGGTACTGCTTCTGAGCGGGCGGCGCTG	d_Bacteria	p_Proteobacteria	c_Alphaproteobacteria	unclassified	unclassified	unclassified
TGCGCTGTCGATTGCCTTTTTGTACGGCGCCACCTTGCTGTTTGCCATGCACGGCGCAACCATCTTGGCGGTCAGCCAGTTTGGCGGCGAGCGTGAAATTGAGCAAATTGTGGACCGTGGCACAGCCTCGGAGCGTGCGGCCCTC	d_Bacteria	p_Proteobacteria	c_Gammaproteobacteria	o_Burkholderiales	f_Burkholderiaceae	unclassified
CATGCTCTCCATCGCGTTCCTGTACGGCGCGACTCTCCTGTTCGCGATGCATGCGGGTACCGTCCTTTCGGTCAGCCGCTTCGGCGGTGAGCGCGAAATCGAGCAGGTGATCGACCGCGGCACGGCCGCGGAACGTGGCGCGCTG	d_Bacteria	unclassified	unclassified	unclassified	unclassified	unclassified
TATGGTGGCGATCTTCTTCCTGCTGGGAAGCACGGTTCTGCTCGCCATGCACGGGGCGACGATTCTCGGTGTTCTGCATCTGGACGCACATCGCGAACTGGATGAGATCGAGTCGTCGAAGGAAGGCACGCATCGCGCGCAGCTG	d_Bacteria	p_Proteobacteria	c_Alphaproteobacteria	unclassified	unclassified	unclassified
CGCGCTGTCGATCGTATTCCTCTACGGCTCGGTACTCTTGTTTGCGATGCACGGTGCCACGATTTTGGCGGTCAGTCGCTACGGTGGTGAGCGCGAGATTGAGCAAATTGTCGACCGCGGCACTGCCTCTGAACGCGCCGCCTTG	d_Bacteria	p_Proteobacteria	c_Gammaproteobacteria	o_Burkholderiales	f_Burkholderiaceae	g_Rhodoferax
CATGCTCTCGATCGCCTTCCTCTATGGCTCGGCGCTGCTCTTCGCGATGCATGGCGCGACCATCCTCGCCGTATCACGCCTCGGCGGTGAGCGCGAGATCGAGCAGATCATCGACCGCGGCACGGCCTCCGAGCGTGCGGCCCTG	d_Bacteria	p_Proteobacteria	c_Alphaproteobacteria	unclassified	unclassified	unclassified
CTGCCTCTCGATCGTCTTCCTTTATGGGTCGGCACTCTTGTTCGCGATGCATGGTGCGACCATCCTCGCCGTCAGCCGCTATGGTGGTGAGCGCGAGATTGAGCAGATCACAGATCGCGGTACGGCTTCTGAACGGGCTGCTTTG	d_Bacteria	p_Proteobacteria	c_Alphaproteobacteria	o_Caulobacterales	f_Caulobacteraceae	g_Aquidulcibacter
CGCACTGTCCATCGTCTTCCTGTACGGCTCGGTGCTGCTGTTCGCGATGCACGGCGCCACCATCCTGGCGGTGAGCCGGTTCGGCGGCGAGCGCGAAATCGAGCAGATCGTCGACCGCGGCACCGCCAGCGAACGCGCCGCCCTG	d_Bacteria	p_Proteobacteria	c_Gammaproteobacteria	o_Burkholderiales	f_Burkholderiaceae	unclassified
CGCTTTGTCGATTGTCTTTTTGTACGGCTCGGTGCTGCTGTTTGCGATGCACGGGGCGACCATCTTGGCCGTGACCCGCTATGGCGGTGAGCGCGAGATCGAGCAAATCGTTGACCGTGGCACGGCGTCTGAGCGCGCCGCCTTG	d_Bacteria	p_Proteobacteria	c_Gammaproteobacteria	o_Burkholderiales	f_Burkholderiaceae	g_unculturedBurkholderiaceae
TGCCTTGAGTATTGTGTTCTTGTATGGCTCTGTGTTGTTGTTCGCCATGCACGGCGCGACCATCTTGGCGGTCACCCGTTATGGGGGAGAACGCGAGATCGAGCAAATTGTCGACCGCGGTACCGCGTCGGAACGTGCTGGCCTA	d_Bacteria	p_Proteobacteria	c_Gammaproteobacteria	o_Burkholderiales	f_Burkholderiaceae	g_Limnohabitans
TGCTTTGTCCATCGTCTTCTTGTATGGGTCGGTGCTGTTGTTTGCCATGCACGGGGCCACCATTTTGGCCGTGACCCGGTATGGCGGCGAGCGTGAAATTGAACAAATTGTCGACCGTGGTACGGCGTCTGAGCGCGCAGCCTTG	d_Bacteria	p_Proteobacteria	unclassified	unclassified	unclassified	unclassified
CGCGCTTTCGATCGTTTTCCTGTATGGATCGACTTTGTTGTTTGCCATGCACGGGGCGACAATTCTCGCCGTTGGCCGCTATGGTGGCGAACGCGAGATCGAACAGATCACCGATCGCGGGACGGCGTCTGAGCGTGCGGCGCTG	d_Bacteria	p_Proteobacteria	c_Alphaproteobacteria	o_Sphingomonadales	f_Sphingomonadaceae	g_Sandarakinorhabdus
CATGCTCTCGATCGTCTTCCTCTACGGCTCGACGCTGCTCTTTGCGATGCACGGTGCGACGATCCTGGCGGTGAGCCGTTTCGGAGGCGAGCGCGAGATCGAGCAGATCGTCGACCGCGGCACTGCAACCGAGCGCGCGGCTCTG	d_Bacteria	p_Proteobacteria	unclassified	unclassified	unclassified	unclassified
TGCCTTAAGCATTGTGTTCTTGTATGGCTCTGTGTTGTTGTTCGCCATGCACGGCGCCACCATCTTGGCGGTCACCCGTTATGGGGGAGAACGCGAGATCGAGCAAATTGTCGACCGCGGTACCGCATCGGAACGTGCTGGCCTA	d_Bacteria	p_Proteobacteria	c_Gammaproteobacteria	o_Burkholderiales	f_Burkholderiaceae	g_Limnohabitans
TGCCCTGTCGATCGTGTTTCTGTACGGGTCGGTTCTGCTCTTCGCGATGCACGGCGCCACGATCCTGGCCGTGAGCCGCTACGGTGGCGAGCGCGAGATCGAGCAGATCGTCGATCGTGGTACCGCCTCCGAGCGCGCTGCACTG	d_Bacteria	p_Proteobacteria	c_Gammaproteobacteria	o_Burkholderiales	f_unculturedBurkholderiaceae	g_unculturedBurkholderiaceae
TGCATTGTCGATTGCGTTCTTGTATGGATCAGCGCTCTTGTTCGCGATGCACGGCGCAACGATTCTTGCAGTGGGTCGTTACGGCGGTGAGCGCGAGATTGAACAAATTATTGATCGCGGTACAGCGACGGAGCGCGCAGCATTG	d_Bacteria	p_Proteobacteria	c_Gammaproteobacteria	o_Burkholderiales	f_Burkholderiaceae	g_unculturedBurkholderiaceae
CATGCTCTCGATCGCCTTCCTCTACGGATCGGCGCTGCTCTTCGCCATGCATGGCGCAACGATCCTTGCGGTGTCACGCCTTGGCGGCGAGCGCGAGATCGAGCAGATCATCGACCGCGGCACGGCGTCTGAGCGCGCGGCCCTG	d_Bacteria	p_Proteobacteria	c_Alphaproteobacteria	o_Rhizobiales	f_unculturedRhizobiales	g_unculturedRhizobiales
TATGCTTTCGATCGTCTTCCTCTATGGCTCGACACTGTTATTCGCCATGCACGGAGCGACCATTCTCGCCGTCAGCCGCTTCGGTGGCGAACGCGAGATCGAGCAGATTGTCGATCGCGGCACCGCCTCGGAAAGGGCGGCCCTC	d_Bacteria	p_Proteobacteria	unclassified	unclassified	unclassified	unclassified
TGCCTTGTCGATTGTCTTTTTGTATGGCTCGGTGCTGTTGTTTGCCATGCACGGGGCGACCATCTTGGCCGTGACCCGCTATGGCGGCGAGCGCGAGATCGAGCAAATCGTTGACCGTGGCACGGCGTCTGAGCGCGCAGCCTTG	d_Bacteria	p_Proteobacteria	c_Gammaproteobacteria	o_Burkholderiales	f_Burkholderiaceae	g_unculturedBurkholderiaceae
CATGCTCTCGATCCTGTTCCTCTATGGCTCGGCACTGCTGTTTGCCATGCATGGCGCAACCATTCTCGCCGTGTCGCGGCTGGGCGGTGAGCGCGAGATCGAGCAGATCATCGACCGCGGCACCGCTTCAGAGCGCGCCGCACTC	d_Bacteria	p_Proteobacteria	unclassified	unclassified	unclassified	unclassified
CATGCTCTCGATCGTCTTCCTCTACGGCTCGACGCTGCTGTTTGCGATGCACGGCGCGACGATCCTGGCGGTGAGCCGGTTCGGAGGCGAGCGCGAGATCGAGCAGATCGTCGACCGCGGCACCGCGACGGAGCGCGCCGCACTG	d_Bacteria	p_Proteobacteria	c_Gammaproteobacteria	o_Burkholderiales	unclassified	unclassified
CATGCTGTCTATCGTCTTCCTGTACGGCTCAGCTTTGCTGTTCGCCATGCACGGCGCCACGATTCTCGCGGTGAGCCGCTTTGGCGGAGAGCGCGAAATCGAACAGATCACCGACCGCGGAACCGCTTCGGAGCGTGCTGGGCTG	d_Bacteria	p_Proteobacteria	c_Gammaproteobacteria	o_Burkholderiales	f_Burkholderiaceae	unclassified
TGCGCTCTCGATCGTCTTTCTGTACGGGTCGGTGCTGCTGTTCGCGATGCACGGCGCCACCATTCTGGCTGTGAGCCGCTTCGGTGGTGAGCGCGAGATCGAGCAGATCGTCGACCGCGGCACCGCCAGCGAACGCGCCGCCCTG	d_Bacteria	p_Proteobacteria	c_Gammaproteobacteria	o_Burkholderiales	f_Burkholderiaceae	g_Ideonella
TGCCCTGTCGATCGTGTTTCTGTACGGGTCGGTTCTGCTCTTCGCGATGCACGGCGCCACGATCCTGGCCGTGAGCCGCTACGGTGGCGAGCGGGAGATCGAGCAGATCGTCGATCGAGGTACCGCCTCCGAGCGCGCTGCACTG	d_Bacteria	p_Proteobacteria	c_Gammaproteobacteria	o_Burkholderiales	unclassified	unclassified
TGCCTTGTCCATCGTCTTCTTGTATGGCTCGGTGTTGCTGTTTGCCATGCACGGGGCGACCATTTTGGCCGTGACCCGCTATGGCGGCGAGCGCGAGATCGAGCAAATTGTTGATCGTGGCACAGCCTCTGAGCGCGCAGCCTTG	d_Bacteria	p_Proteobacteria	c_Gammaproteobacteria	o_Burkholderiales	f_Burkholderiaceae	unclassified
TGCTCTTAGCATCGTCTTCCTTTATGGTTCAGCCCTGCTGTTCGCTATGCACGGGGCGACCATCTTGTCGGTGACCCGACTGGGCGGCGACCGTGAGTTGGAGCAGATTGTTGACCGGGGCACAGCATCAGAACGTGCCGCTTTG	d_Bacteria	p_Proteobacteria	c_Alphaproteobacteria	o_Rhodobacterales	f_Rhodobacteraceae	unclassified
TGCTTTGTCGATTGTGTTTTTGTATGGCTCGGTGTTGCTGTTCGCGATGCACGGTGCAACCATCTTGGCGGTCACACGCTTTGGCGGTGAGCGTGAAATCGAACAAATCGTCGACCGTGGTACAGCGTCTGAACGTGCTGCTTTA	d_Bacteria	p_Proteobacteria	c_Gammaproteobacteria	o_Burkholderiales	f_Burkholderiaceae	unclassified
TGCCCTGTCGATCGTGTTCCTGTACGGATCGGCACTGCTGTTCGCCATGCACGGCGCGACCATCCTGGCGGTGGGCCGATATGGTGGAGAGCGCGAGATCGAGCAGATCGTCGATCGGGGAACCGCGTCAGAGCGTGCTGCCCTG	d_Bacteria	p_Proteobacteria	c_Gammaproteobacteria	unclassified	unclassified	unclassified
TGCCTTGTCCATCGTCTTCTTGTATGGGTCGGTGCTGTTGTTTGCCATGCACGGAGCCACCATCTTGGCCGTGACCCGCTATGGCGGCGAGCGCGAGATTGAACAAATTGTCGACCGTGGCACGGCGTCTGAGCGCGCAGCCTTG	d_Bacteria	p_Proteobacteria	c_Gammaproteobacteria	o_Burkholderiales	f_Burkholderiaceae	g_Limnohabitans
TGCCTTGTCCATCGTCTTTTTGTATGGCTCGGTGTTGCTGTTTGCCATGCACGGGGCCACCATTTTGGCCGTGACCCGTTATGGTGGCGAGCGTGAAATTGAGCAAATCGTGGACCGTGGCACAGCCTCTGAGCGAGCCGCCTTG	d_Bacteria	p_Proteobacteria	c_Gammaproteobacteria	o_Burkholderiales	f_Burkholderiaceae	g_Limnohabitans
TGCATTGTCGATTGCGTTCCTGTATGGATCAGCGCTCTTGTTCGCGATGCACGGCGCAACGATTCTTGCAGTGGGTCGTTACGGCGGTGAGCGCGAGATTGAACAAATTATTGATCGCGGTACAGCGACGGAACGTGCAGCTTTG	d_Bacteria	p_Proteobacteria	c_Gammaproteobacteria	o_Burkholderiales	f_Burkholderiaceae	g_unculturedBurkholderiaceae
TTGCCTCTCGATCGTCTTCCTCTATGGGTCGGCTCTCTTGTTCGCGATGCATGGTGCGACCATTCTTGCCGTCACCCGCTATGGTGGTGAGCGCGAGATTGAGCAGATCACCGATCGCGGTACGGCTTCTGAGCGGGCTGCCTTG	d_Bacteria	p_Proteobacteria	c_Alphaproteobacteria	o_Caulobacterales	f_Caulobacteraceae	g_Aquidulcibacter
TGCGCTGTCGATCGTCTTTTTGTACGGCTCGGTGCTTTTGTTTGCTATGCACGGTGCCACGATTTTGGCGGTGAGTCGCTACGGTGGCGAACGCGAAATCGAGCAGATTGTGGACCGCGGTACCGCGTCGGAACGCGCCGCACTC	d_Bacteria	p_Proteobacteria	c_Gammaproteobacteria	o_Burkholderiales	f_Burkholderiaceae	g_Rhodoferax
CATGCTTTCGATCGCCTTCCTCTATGGGTCGGCGCTGCTGTTCGCCATGCATGGAGCCACCATCCTCGCGGTCACGCGCTATGGCGGCGAACGCGAGATCGAGCAGATCGTCGATCGCGGCACGGCGGCCGAGCGCGCGGCCCTG	d_Bacteria	p_Proteobacteria	c_Alphaproteobacteria	o_Rhizobiales	f_unculturedRhizobiales	g_unculturedRhizobiales
CATGTTGTCTATCGTCTTCCTGTATGGCTCGGCGCTGCTGTTCGCCATGCACGGGGCCACGATTTTGGCGGTGAGCCGTTTTGGCGGCGAGCGCGAAATCGAACAGATCACCGACCGTGGAACCGCTTCGGAGCGTGCCGCACTG	d_Bacteria	p_Proteobacteria	unclassified	unclassified	unclassified	unclassified
TGCTTTGTCCATCGTCTTCTTGTATGGGTCGGTGCTGTTGTTTGCCATGCACGGGGCCACCATTTTGGCCGTGACCCGGTATGGCGGCGAGCGTGAAATTGAACAAATTGTGGACCGTGGCACGGCGTCTGAGCGCGCAGCCTTG	d_Bacteria	p_Proteobacteria	unclassified	unclassified	unclassified	unclassified
CGCGCTGTCGATCGCCTTCCTCTACGGCTCGACGCTGCTGTTCGCGATGCACGGCGCGACCATCCTCGCCGTCAGCCGCTTCGGCGGCGAGCGCGAACTGGAGCAGATCGCCGACCGCGGCACCGCCAGCGAGCGCGCTGCGCTG	d_Bacteria	p_Proteobacteria	c_Gammaproteobacteria	o_Burkholderiales	f_Burkholderiaceae	unclassified
CATGCTCTCGATCGCCTTCCTCTATGGATCGACCCTGCTCTTCGCCATGCATGCGGCGACCATCCTGGCGGTCAGCCGTTTTGGCGGCGAACGTGAGATCGAGCAGATCGTGGATCGTGGAACTGCGTCCGAGCGCGCCGCATTG	d_Bacteria	p_Proteobacteria	c_Alphaproteobacteria	o_Rhizobiales	f_Beijerinckiaceae	g_Methylocapsa
CATGCTCTCGATCGCCTTCCTCTACGGGTCGGCGCTGCTCTTCGCCATGCATGGCGCGACCATTCTCGCGGTCGGCCGCTTCGGCGGCGAACGCGAGATCGAGCAGATCCTCGATCGCGGCACCGCCTCGGAACGCGCGGCGCTA	d_Bacteria	p_Proteobacteria	unclassified	unclassified	unclassified	unclassified
CGCGCTCTCGATTGCGTTCCTGTACGGATCGACATTGCTGTTCGCGATGCACGGCGCGACCATCCTAGCCGTTGGTCGGTATGGTGGTGAGCGTGAAATTGAGCAAATCACCGATCGTGGCACGGCATCTGAACGCGCAGCGCTT	d_Bacteria	p_Proteobacteria	c_Alphaproteobacteria	o_Sphingomonadales	f_Sphingomonadaceae	g_unculturerdSphingomonadaceae
CATGCTCTCGATCGCCTTCCTCTATGGCTCGGCGCTGCTCTTCGCCATGCATGGCGCGACCATCCTCGCGGTGTCACGGCTGGGCGGCGAGCGCGAGATCGAGCAGATCATCGACCGCGGCACGGCCTCCGAGCGTGCGGCACTG	d_Bacteria	p_Proteobacteria	c_Alphaproteobacteria	unclassified	unclassified	unclassified
CATGATTTCTATCTTCTTCTTGTTGGGTTCAGTGTTGATTTTGGCCATCCACGGTGCCACGATTGTGGCAACCTCAAAGTGGGGTGCTGAGCGCGAAATCGACGAGATGATAATGGAAGGTTCAGGGACGCATCGGGCGCAGTTA	d_Bacteria	p_Chloroflexota	c_UnclassifiedChloroflexota	o_UnclassifiedChloroflexota	f_UnclassifiedChloroflexota	g_UnclassifiedChloroflexota
CATGCTCTCGATCGCATTCCTGTATGGCTCGGCCTTGCTGTTTGCCATGCACGGGGCAACGATCCTGGCTGTAACACGGTACGGCGGCGAGCGTGAGATCGAGCAGATTACCGATCGCGGCACGGCATCGGAACGCGCTGCACTT	d_Bacteria	p_Proteobacteria	c_Alphaproteobacteria	unclassified	unclassified	unclassified
TGCGTTGTCGATCGTTTTCCTGTACGGTTCAGTGTTGTTGTTTGCCATGCACGGCGCCACGATTCTGGCTGTGACCCGGTTTGGCGGTGAGCGCGAAATCGAGCAGATTGTTGACCGAGGCACTGCGTCCGAGCGAGCAGCCCTG	d_Bacteria	unclassified	unclassified	unclassified	unclassified	unclassified
CATGCTCTCGATTGTCTTCCTGTATGGATCAGCACTCTTATTTGCTATGCATGGCGCAACCATTTTGGCAGTCAGCCGCTTTGGTGGTGAACGTGAAATTGAACAAATTGTAGATCGCGGTACCGCCTCAGAAAGAGCTGCATTA	d_Bacteria	p_Proteobacteria	c_Gammaproteobacteria	o_Burkholderiales	f_Burkholderiaceae	g_Polynucleobacter
CTGCCTCTCGATCGTCTTCCTCTACGGCTCGACGCTTCTCTTCGCCATGCACGGCGCCACCATCCTGGCGGTGACCCGCTATGGCGGCGACCGCGAGCTGGAGCAGATCGTCGACCGCGGCACGGCCAGCGAGCGCGCCGCCCTG	d_Bacteria	p_Proteobacteria	c_Alphaproteobacteria	o_Rhodobacterales	unclassified	unclassified
CATGCTCTCGATCGCATTCCTGTATGGCTCGGCCTTGCTGTTTGCCATGCACGGCGCAACGATCTTGGCTGTGACACGGTACGGCGGCGAGCGTGAGATCGAGCAGATCACCGATCGCGGCACGGCATCGGAACGCGCTGCTCTG	d_Bacteria	p_Proteobacteria	c_Alphaproteobacteria	unclassified	unclassified	unclassified
CATGCTCTCCATCGCCTTCCTCTACGGATCGGCGCTGCTCTTCGCCATGCATGCGGCCACCATTCTGGCGGTGAGCCGGTTTGGCGGCGAGCGTGAAATCGAGCAGATCGTCGATCGTGGAACGGCATCGGAACGCGCCGCCCTC	d_Bacteria	p_Proteobacteria	c_Alphaproteobacteria	unclassified	unclassified	unclassified
CGCGCTCTCAATTGCGTTCCTGTACGGATCGACATTGCTGTTCGCGATGCACGGCGCGACCATCCTAGCCGTTGGTCGGTATGGCGGTGAGCGTGAAATTGAGCAAATTACCGATCGTGGCACGGCATCTGAACGCGCAGCGCTA	d_Bacteria	p_Proteobacteria	c_Alphaproteobacteria	o_Sphingomonadales	f_Sphingomonadaceae	g_unculturerdSphingomonadaceae
