# Supplementary material for: Diversity dynamics of aerobic anoxygenic phototrophic bacteria in a freshwater lake
Source: Environ Microbiol Rep. 2022 Dec 12;15(1):60–71. doi: 10.1111/1758-2229.13131 (PMC10103773; doi:10.1111/1758-2229.13131)
Supplement: Supplementary file 4 — TABLE T3. Environmental data taken from the epilimnion and hypolimnion of Cep lake during 2016. Second sheet shows values of Pearson correlation coefficient for environmental variables for both 16 S rRNA and pufM genes. In case of a strong correlation (absolute value of Pearson correlation coefficient >0.7, marked with red), the variable was excluded from further DistLM analysis. Third sheet shows DistLM model with values (pseudo‐F, p) for statistically significant environmental variables. [file EMI4-15-60-s003.xlsx]

## Sheet: Environmental data
Environmental data taken from the epilimnion and hypolimnion of Cep lake during 2016.
Date	DAPI per ml	AAP per ml	% AAP	Chla (ug L)	DOC (mg L)	SRP (ug L)	NO3-N (mg L)	DN (mg L)	Temperature	ODOmg/L	pH	zone
2016-05-15	4.2438e+06	234689	5.53017	2.18642	3.705	0.55	0.01	0.255	13.6251	8.72	8.15963	epilimnion
2016-05-15	5191614	218095	4.20091	2.57731	3.96	2.1	0	0.34	11.9086	8.14	8.16	hypolimnion
2016-06-01	3.20737e+06	176610	5.50638	2.31431	3.76	0.65	0.01	0.255	18.6294	8.32	8.09331	epilimnion
2016-06-01	3.51206e+06	139865	3.98243	5.5237	3.705	1.6	0.01	0.265	11.2517	7.76	8.23286	hypolimnion
2016-06-15	4.46022e+06	210983	4.73034	3.5507	3.965	0.55	0.01	0.245	19.83	7.8	8.21396	epilimnion
2016-06-15	3.70956e+06	55709.1	1.50177	4.39996	3.945	1.1	0.01	0.255	14.0671	7.71	8.27926	hypolimnion
2016-06-29	4099821	195574	4.77032	2.49884	4.05	0.95	0.01	0.26	21.3384	7.43	8.15917	epilimnion
2016-06-29	2.90715e+06	107862	3.71025	6.36341	3.98	1.55	0.01	0.27	13.5642	7.08	8.37086	hypolimnion
2016-07-13	3.07704e+06	196760	6.39445	3.17791	3.99	1.9	0.02	0.27	22.839	6.94	8.05	epilimnion
2016-07-13	3.59569e+06	100750	2.80198	6.27577	3.85	2.3	0.01	0.25	12.9835	6.26	8.14713	hypolimnion
2016-07-28	4622670	215725	4.66667	2.83818	3.71	0.9	0.01	0.23	23.018	7.37	8.06	epilimnion
2016-07-28	3.55527e+06	77044.5	2.16705	9.68368	3.745	2.65	0	0.26	14.485	6.28	8.32662	hypolimnion
2016-08-10	2169099	123271	5.68306	4.8536	3.85	1.2	0.005	0.24	22.0037	7.45	8.21848	epilimnion
2016-08-10	1.91294e+06	112604	5.8864	6.08945	3.685	1.1	0	0.23	14.8686	5.76	8.25905	hypolimnion
2016-08-25	1.80624e+06	71118	3.93736	1.83807	3.72	1.1	0.01	0.255	20.7911	7.42	8.21441	epilimnion
2016-08-25	2.06009e+06	56301.8	2.73297	6.48441	3.615	1.25	0.005	0.245	16.4113	5.69	8.26598	hypolimnion
2016-09-08	1.89301e+06	107862	5.69793	4.16789	3.645	0.725	0.01	0.26	20.8201	7.37	8.2033	epilimnion
2016-09-08	2.79968e+06	64006.2	2.2862	9.19513	3.6	0.8	0.01	0.2	13.776	5.75	8.28556	hypolimnion
2016-09-21	2.48024e+06	165942	6.69056	4.71538	3.62	0.5	0.01	0.25	19.1029	6.97	8.05286	epilimnion
2016-09-21	1822728	90082.8	4.9422	11.6297	3.4	0.6	0	0.24	13.8206	6.56	8.10947	hypolimnion

## Sheet: Draftsman plot correlations
Pearson correlations for environmental variables for both 16S rRNA and pufM genes. In case of a strong correlation (absolute value of Pearson correlation coefficient> 0.7, marked with red), the variable was excluded from further DistLM analysis.
16S rRNA gene(n=20)	DAPI per ml	AAP per ml	% AAP	Chl a	DOC	SRP	NO3-N	DN	Temp.	ODO	ph
DAPI per ml
AAP per ml	0.659658
% AAP	-0.174195	0.608065
Chl a	-0.396208	-0.631257	-0.38977
DOC	0.558654	0.37163	-0.0666363	-0.528015
SRP	0.226809	-0.178413	-0.424502	0.193215	0.366926
NO3-N	0.112795	0.268124	0.181836	-0.484844	0.35675	-0.162095
DN	0.430342	0.364498	0.068757	-0.37989	0.481957	0.469162	-0.112146
Temperature	-0.141339	0.295085	0.514646	-0.48357	0.176034	-0.328961	0.438449	-0.198666
ODO	0.517806	0.642367	0.306745	-0.707351	0.370339	-0.250114	0.267019	0.486915	0.13469
ph	-0.167902	-0.611371	-0.632389	0.382682	0.102027	0.271649	-0.318538	-0.0862808	-0.45375	-0.299094
pufM gene (n=19)	DAPI per ml	AAP per ml	% AAP	Chl a	DOC	SRP	NO3-N	DN	Temp.	ODO	ph
DAPI per ml
AAP per ml	0.741621
% AAP	-0.132322	0.550623
Chl a	-0.393132	-0.683212	-0.466701
DOC	0.548749	0.483266	0.0487811	-0.531205
SRP	0.23373	-0.200789	-0.497844	0.191542	0.387582
NO3-N	0.102171	0.314807	0.254351	-0.482616	0.345667	-0.159242
DN	0.43237	0.387467	0.0831674	-0.379854	0.493436	0.469991	-0.113737
Temperature	-0.122508	0.257878	0.497659	-0.501013	0.226724	-0.341009	0.463706	-0.199707
ODO	0.508455	0.736176	0.430021	-0.708601	0.347509	-0.247248	0.256579	0.491133	0.165839
ph	-0.202398	-0.585174	-0.612247	0.405306	0.0520081	0.287691	-0.34981	-0.0910763	-0.432635	-0.346263

## Sheet: distLM
DistLM model with values (pseudo-F, p) for statistically significant environmental variables.
16S rRNA- MARGINAL TESTS
Variable	Pseudo-F	P	Prop.
DAPI per ml	6.1451	0.0005	0.25451
AAP per ml	5.4124	0.0009	0.23118
% AAP	1.3572	0.2273	0.070111
DOC (mg L)	5.373	0.0006	0.22988
SRP (ug L)	1.0038	0.3943	0.05282
NO3-N (mg L)	1.8906	0.0983	0.095049
DN (mg L)	3.0458	0.0074	0.14472
Temperature	3.5479	0.0104	0.16465
ODOmg/L	9.2662	0.0001	0.33984
pH	1.3238	0.2388	0.068508
16S rRNA- SEQUENTIAL TESTS
Variable	Pseudo-F	P	Prop.	Cumul.
ODOmg/L	9.2662	0.0001	0.33984	0.33984
Temperature	5.7787	0.0001	0.16747	0.50732
DOC (mg L)	5.5301	0.0002	0.12655	0.63386
pufM-MARGINAL TESTS
Variable	Pseudo-F	P	Prop.
% AAP	1.2428	0.2781	0.068123
DOC (mg L)	6.4988	0.0007	0.27656
SRP (ug L)	1.3886	0.2236	0.075516
NO3-N (mg L)	1.7294	0.1527	0.092336
DN (mg L)	2.7105	0.0252	0.13752
Temperature	5.0493	0.0035	0.229
ODOmg/L	5.063	0.0034	0.22948
pH	1.0651	0.3408	0.058961
pufM- SEQUENTIAL TESTS
Variable	Pseudo-F	P	Prop.	Cumul.
DOC (mg L)	6.4988	0.0004	0.27656	0.27656
Temperature	8.2806	0.0001	0.24672	0.52328
ODOmg/L	6.6864	0.0004	0.14698	0.67026
